# Supplementary material for: Orphan receptor GPR158 controls stress-induced depression
Source: eLife. 2018 Feb 8;7:e33273. doi: 10.7554/eLife.33273 (PMC5823542; doi:10.7554/eLife.33273)
Supplement: Supplementary file 1. [file elife-33273-supp1.xlsx]

## Sheet: protein_group_list
locus	seq coverage	seq count	spec count	NSAF	EMPAI	description
A2A432	14.2	13	17	6.49908e-05	0.386756	Cullin-4B OS=Mus musculus GN=Cul4b PE=1 SV=1
A2A5R2	15	28	39	8.07051e-05	0.412538	Brefeldin A-inhibited guanine nucleotide-exchange protein 2 OS=Mus musculus GN=Arfgef2 PE=1 SV=1
A2A690	14	26	37	6.88099e-05	0.380384	Protein TANC2 OS=Mus musculus GN=Tanc2 PE=1 SV=1
A2A699	17	13	20	9.02262e-05	0.479108	Protein FAM171A2 OS=Mus musculus GN=Fam171a2 PE=1 SV=1
A2A8L1	8.9	14	18	3.43008e-05	0.227439	Chromodomain-helicase-DNA-binding protein 5 OS=Mus musculus GN=Chd5 PE=1 SV=1
A2A8L5	13.1	22	37	7.22903e-05	0.352073	Receptor-type tyrosine-protein phosphatase F OS=Mus musculus GN=Ptprf PE=1 SV=1
A2A8Z1	6.1	4	4	2.01538e-05	0.1508	Oxysterol-binding protein-related protein 9 OS=Mus musculus GN=Osbpl9 PE=1 SV=1
A2AAE1	7.7	34	41	3.03777e-05	0.193988	Uncharacterized protein KIAA1109 OS=Mus musculus GN=Kiaa1109 PE=1 SV=4
A2ADY9	8.5	3	5	4.64699e-05	0.216186	Protein DDI1 homolog 2 OS=Mus musculus GN=Ddi2 PE=1 SV=1
A2AF47	11.4	21	28	5.00879e-05	0.30017	Dedicator of cytokinesis protein 11 OS=Mus musculus GN=Dock11 PE=1 SV=1
A2AFS3	5.6	5	6	2.20513e-05	0.137627	UPF0577 protein KIAA1324 OS=Mus musculus GN=Kiaa1324 PE=1 SV=1
A2AG50	13.8	12	17	8.07184e-05	0.374042	MAP7 domain-containing protein 2 OS=Mus musculus GN=Map7d2 PE=1 SV=1
A2AGL3	6.9	32	37	2.82145e-05	0.172195	Ryanodine receptor 3 OS=Mus musculus GN=Ryr3 PE=1 SV=1
A2AGT5	29.5	77	124	0.000226294	0.972423	Cytoskeleton-associated protein 5 OS=Mus musculus GN=Ckap5 PE=1 SV=1
A2AHC3	11.4	17	21	4.92563e-05	0.30017	Calmodulin-regulated spectrin-associated protein 1 OS=Mus musculus GN=Camsap1 PE=1 SV=1
A2AHG0	22.9	16	22	0.000116546	0.694338	Leucine zipper putative tumor suppressor 3 OS=Mus musculus GN=Lzts3 PE=1 SV=1
A2AHL1	8.8	7	10	3.78012e-05	0.224616	Anoctamin-3 OS=Mus musculus GN=Ano3 PE=1 SV=1
A2AJ15	8.5	4	5	2.81785e-05	0.216186	Endoplasmic reticulum mannosyl-oligosaccharide 1,2-alpha-mannosidase OS=Mus musculus GN=Man1b1 PE=1 SV=1
A2AJA9	30.2	30	46	0.000175135	1.00447	Uncharacterized protein C9orf172 homolog OS=Mus musculus GN=Gm996 PE=1 SV=1
A2AJI0	21.7	26	40	0.000175333	0.648162	MAP7 domain-containing protein 1 OS=Mus musculus GN=Map7d1 PE=1 SV=1
A2ALK8	6.4	6	7	2.84316e-05	0.158777	Tyrosine-protein phosphatase non-receptor type 3 OS=Mus musculus GN=Ptpn3 PE=1 SV=1
A2ALS5	21.7	15	20	0.000111864	0.648162	Rap1 GTPase-activating protein 1 OS=Mus musculus GN=Rap1gap PE=1 SV=2
A2ALU4	5.9	8	9	2.25352e-05	0.145513	Protein Shroom2 OS=Mus musculus GN=Shroom2 PE=1 SV=1
A2AN08	10.8	55	74	5.29757e-05	0.282331	E3 ubiquitin-protein ligase UBR4 OS=Mus musculus GN=Ubr4 PE=1 SV=1
A2AP18	8.8	14	19	4.69405e-05	0.224616	1-phosphatidylinositol 4,5-bisphosphate phosphodiesterase eta-2 OS=Mus musculus GN=Plch2 PE=1 SV=2
A2APV2	20.7	32	45	0.000153659	0.610646	Formin-like protein 2 OS=Mus musculus GN=Fmnl2 PE=1 SV=2
A2APY7	14.3	5	5	5.40568e-05	0.389953	NADH dehydrogenase [ubiquinone] 1 alpha subcomplex assembly factor 5 OS=Mus musculus GN=Ndufaf5 PE=1 SV=1
A2AQ07	14	21	122	0.00100313	0.380384	Tubulin beta-1 chain OS=Mus musculus GN=Tubb1 PE=1 SV=1
A2AQ25	21.8	60	93	0.000177221	0.651962	Sickle tail protein OS=Mus musculus GN=Skt PE=1 SV=1
A2AQP0	13.7	27	38	7.25993e-05	0.370882	Myosin-7B OS=Mus musculus GN=Myh7b PE=3 SV=1
A2AQW0	8.4	12	14	3.90054e-05	0.213389	Mitogen-activated protein kinase kinase kinase 15 OS=Mus musculus GN=Map3k15 PE=1 SV=1
A2AR50	9.7	4	4	2.53559e-05	0.250259	Ras-specific guanine nucleotide-releasing factor RalGPS1 OS=Mus musculus GN=Ralgps1 PE=1 SV=2
A2ARA8	5.8	5	7	2.44426e-05	0.142878	Integrin alpha-8 OS=Mus musculus GN=Itga8 PE=1 SV=1
A2ARS0	23.6	10	17	0.000161644	0.721869	Ankyrin repeat domain-containing protein 63 OS=Mus musculus GN=Ankrd63 PE=1 SV=1
A2ASQ1	7.6	9	10	1.90169e-05	0.191242	Agrin OS=Mus musculus GN=Agrn PE=1 SV=1
A2ASS6	4.4	136	162	1.70603e-05	0.106624	Titin OS=Mus musculus GN=Ttn PE=1 SV=1
A2ASZ8	29	13	23	0.000181857	0.949845	Calcium-binding mitochondrial carrier protein SCaMC-2 OS=Mus musculus GN=Slc25a25 PE=1 SV=1
A2AUQ7	13.8	4	4	4.6499e-05	0.374042	N-acetyllactosaminide alpha-1,3-galactosyltransferase-like 1 OS=Mus musculus GN=Ggta1l1 PE=2 SV=1
A2AWA9	14.5	18	27	9.41015e-05	0.396368	Rab GTPase-activating protein 1 OS=Mus musculus GN=Rabgap1 PE=1 SV=1
A2CG49	14.7	48	74	9.25823e-05	0.402814	Kalirin OS=Mus musculus GN=Kalrn PE=1 SV=1
A2RSJ4	6.8	10	14	3.56322e-05	0.169499	UHRF1-binding protein 1-like OS=Mus musculus GN=Uhrf1bp1l PE=1 SV=2
A2RT62	26.5	13	21	0.000162577	0.840772	F-box/LRR-repeat protein 16 OS=Mus musculus GN=Fbxl16 PE=1 SV=1
A3KGF7	11.8	13	15	4.70995e-05	0.3122	1-phosphatidylinositol 4,5-bisphosphate phosphodiesterase beta-2 OS=Mus musculus GN=Plcb2 PE=1 SV=1
A6H5Z3	16.2	15	21	9.6141e-05	0.452112	Exocyst complex component 6B OS=Mus musculus GN=Exoc6b PE=1 SV=1
A6H611	2.8	2	2	1.04312e-05	0.0665962	Mitochondrial intermediate peptidase OS=Mus musculus GN=Mipep PE=1 SV=1
A6H619	7.8	12	17	3.74798e-05	0.196741	PHD and RING finger domain-containing protein 1 OS=Mus musculus GN=Phrf1 PE=1 SV=2
A6H690	7	7	8	3.59592e-05	0.174898	IQ and AAA domain-containing protein 1-like OS=Mus musculus GN=Iqca1l PE=1 SV=3
A6H6A9	10.6	9	13	5.91507e-05	0.276439	Rab GTPase-activating protein 1-like OS=Mus musculus GN=Rabgap1l PE=1 SV=1
A6H8H5	8.3	8	10	4.08853e-05	0.210598	Potassium voltage-gated channel subfamily B member 2 OS=Mus musculus GN=Kcnb2 PE=1 SV=2
A6PWY4	11.3	9	17	0.000101352	0.297179	WD repeat-containing protein 76 OS=Mus musculus GN=Wdr76 PE=1 SV=1
A6X919	6.3	6	8	3.97673e-05	0.156112	Probable C-mannosyltransferase DPY19L1 OS=Mus musculus GN=Dpy19l1 PE=1 SV=1
B0F2B4	12.8	14	28	0.000109875	0.342765	Neuroligin 4-like OS=Mus musculus GN=Nlgn4l PE=1 SV=1
B0V2N1	23.6	54	101	0.000196402	0.721869	Receptor-type tyrosine-protein phosphatase S OS=Mus musculus GN=Ptprs PE=1 SV=1
B1AS29	11.8	11	15	6.05272e-05	0.3122	Glutamate receptor ionotropic, kainate 3 OS=Mus musculus GN=Grik3 PE=1 SV=1
B1AVH7	10.6	10	10	4.02201e-05	0.276439	TBC1 domain family member 2A OS=Mus musculus GN=Tbc1d2 PE=2 SV=1
B1AXH1	9.4	6	8	3.47381e-05	0.241652	NHS-like protein 2 OS=Mus musculus GN=Nhsl2 PE=1 SV=1
B1AXP6	49	4	9	0.000654405	2.0903	Mitochondrial import receptor subunit TOM5 homolog OS=Mus musculus GN=Tomm5 PE=3 SV=1
B1AXV0	21.8	8	21	0.000265782	0.651962	DOMON domain-containing protein FRRS1L OS=Mus musculus GN=Frrs1l PE=1 SV=1
B1AY13	5.8	11	12	1.7004e-05	0.142878	Ubiquitin carboxyl-terminal hydrolase 24 OS=Mus musculus GN=Usp24 PE=1 SV=1
B1AZA5	12.6	9	16	6.77314e-05	0.336596	Transmembrane protein 245 OS=Mus musculus GN=Tmem245 PE=1 SV=1
B1AZP2	19.6	29	54	0.000201863	0.570363	Disks large-associated protein 4 OS=Mus musculus GN=Dlgap4 PE=1 SV=1
B2RQC6	10.3	23	28	4.66662e-05	0.267652	CAD protein OS=Mus musculus GN=Cad PE=1 SV=1
B2RR83	12.4	14	17	4.3627e-05	0.330454	Probable ATP-dependent RNA helicase YTHDC2 OS=Mus musculus GN=Ythdc2 PE=1 SV=1
B2RSH2	50	37	87	0.000911361	2.16228	Guanine nucleotide-binding protein G(i) subunit alpha-1 OS=Mus musculus GN=Gnai1 PE=1 SV=1
B2RU80	4.3	8	10	1.856e-05	0.104079	Receptor-type tyrosine-protein phosphatase beta OS=Mus musculus GN=Ptprb PE=1 SV=1
B2RUJ5	14.4	10	15	6.60623e-05	0.393157	Amyloid beta A4 precursor protein-binding family A member 1 OS=Mus musculus GN=Apba1 PE=1 SV=2
B2RX14	15.2	20	22	4.96244e-05	0.419058	Terminal uridylyltransferase 4 OS=Mus musculus GN=Zcchc11 PE=1 SV=2
B2RXC1	9.2	9	11	3.60029e-05	0.235947	Trafficking protein particle complex subunit 11 OS=Mus musculus GN=Trappc11 PE=1 SV=1
B2RXS4	15.1	26	41	8.25408e-05	0.415794	Plexin-B2 OS=Mus musculus GN=Plxnb2 PE=1 SV=1
B5TVM2	32.2	20	28	0.000157084	1.09894	Immunoglobulin-like domain-containing receptor 2 OS=Mus musculus GN=Ildr2 PE=1 SV=2
B5X0G2	24.4	3	3	6.1805e-05	0.75388	Major urinary protein 17 OS=Mus musculus GN=Mup17 PE=2 SV=2
B7ZCC9	3.3	8	10	1.20674e-05	0.0789467	Adhesion G-protein coupled receptor G4 OS=Mus musculus GN=Adgrg4 PE=3 SV=1
B7ZNG0	8.2	10	12	3.30115e-05	0.207814	Kinesin-like protein KIF7 OS=Mus musculus GN=Kif7 PE=1 SV=1
B9EHT4	18.1	8	11	7.45727e-05	0.51705	CAP-Gly domain-containing linker protein 3 OS=Mus musculus GN=Clip3 PE=1 SV=1
B9EJA2	14	25	37	8.32567e-05	0.380384	Cortactin-binding protein 2 OS=Mus musculus GN=Cttnbp2 PE=1 SV=2
B9EKR1	13.2	43	108	0.000173225	0.355189	Receptor-type tyrosine-protein phosphatase zeta OS=Mus musculus GN=Ptprz1 PE=1 SV=1
D3YVE8	3.2	2	4	3.60029e-05	0.0764652	Solute carrier family 35 member G2 OS=Mus musculus GN=Slc35g2 PE=1 SV=1
D3YVF0	41.1	36	57	0.000283722	1.57632	A-kinase anchor protein 5 OS=Mus musculus GN=Akap5 PE=1 SV=2
D3YYU8	6.5	9	10	2.0556e-05	0.161449	Obscurin-like protein 1 OS=Mus musculus GN=Obsl1 PE=1 SV=1
D3YZP9	8.7	4	5	3.95341e-05	0.2218	Coiled-coil domain-containing protein 6 OS=Mus musculus GN=Ccdc6 PE=1 SV=1
D3YZU1	20.9	57	106	0.000181393	0.61808	SH3 and multiple ankyrin repeat domains protein 1 OS=Mus musculus GN=Shank1 PE=1 SV=1
D3Z6Q9	6.3	6	12	9.10012e-05	0.156112	Bridging integrator 2 OS=Mus musculus GN=Bin2 PE=1 SV=1
D3Z7H4	7.1	3	4	4.60658e-05	0.177606	Germ cell-specific gene 1-like protein OS=Mus musculus GN=Gsg1l PE=1 SV=2
D3Z7P3	44.8	42	88	0.000484169	1.80543	Glutaminase kidney isoform, mitochondrial OS=Mus musculus GN=Gls PE=1 SV=1
E1U8D0	19.4	19	21	5.49184e-05	0.563148	Protein SOGA1 OS=Mus musculus GN=Soga1 PE=1 SV=3
E9PUL5	24.3	15	60	0.000643057	0.749847	Proline-rich transmembrane protein 2 OS=Mus musculus GN=Prrt2 PE=1 SV=1
E9PZQ0	5.3	24	26	1.91491e-05	0.129796	Ryanodine receptor 1 OS=Mus musculus GN=Ryr1 PE=1 SV=1
E9Q401	21.6	119	189	0.000141133	0.644372	Ryanodine receptor 2 OS=Mus musculus GN=Ryr2 PE=1 SV=1
E9Q4S1	14.9	13	17	7.28798e-05	0.409289	High affinity cAMP-specific and IBMX-insensitive 3',5'-cyclic phosphodiesterase 8B OS=Mus musculus GN=Pde8b PE=1 SV=1
E9Q4Z2	5.5	10	15	2.27224e-05	0.135011	Acetyl-CoA carboxylase 2 OS=Mus musculus GN=Acacb PE=1 SV=1
E9Q557	15.9	40	51	6.55994e-05	0.442115	Desmoplakin OS=Mus musculus GN=Dsp PE=1 SV=1
E9Q735	7.4	7	8	2.88583e-05	0.185769	Ubiquitin conjugation factor E4 A OS=Mus musculus GN=Ube4a PE=1 SV=1
E9Q8I9	15.5	49	69	8.4726e-05	0.428894	Protein furry homolog OS=Mus musculus GN=Fry PE=1 SV=1
F6SEU4	48.7	120	290	0.000802542	2.06902	Ras/Rap GTPase-activating protein SynGAP OS=Mus musculus GN=Syngap1 PE=1 SV=2
F8VPU2	22.6	33	55	0.000194615	0.682674	FERM, RhoGEF and pleckstrin domain-containing protein 1 OS=Mus musculus GN=Farp1 PE=1 SV=1
G3X9K3	10.8	22	31	6.22737e-05	0.282331	Brefeldin A-inhibited guanine nucleotide-exchange protein 1 OS=Mus musculus GN=Arfgef1 PE=1 SV=1
G3XA57	16.8	9	14	0.000101399	0.472312	Rab11 family-interacting protein 2 OS=Mus musculus GN=Rab11fip2 PE=1 SV=1
G5E829	39	115	348	0.00105778	1.45471	Plasma membrane calcium-transporting ATPase 1 OS=Mus musculus GN=Atp2b1 PE=1 SV=1
G5E870	8.3	13	15	2.74689e-05	0.210598	E3 ubiquitin-protein ligase TRIP12 OS=Mus musculus GN=Trip12 PE=1 SV=1
G5E8K5	32.6	78	164	0.000310128	1.11836	Ankyrin-3 OS=Mus musculus GN=Ank3 PE=1 SV=1
O08528	11.2	20	69	0.000279032	0.294196	Hexokinase-2 OS=Mus musculus GN=Hk2 PE=1 SV=1
O08529	24.7	18	30	0.000158927	0.766038	Calpain-2 catalytic subunit OS=Mus musculus GN=Capn2 PE=1 SV=4
O08530	11.8	8	18	0.000174737	0.3122	Sphingosine 1-phosphate receptor 1 OS=Mus musculus GN=S1pr1 PE=1 SV=3
O08532	29.4	46	99	0.000332839	0.967886	Voltage-dependent calcium channel subunit alpha-2/delta-1 OS=Mus musculus GN=Cacna2d1 PE=1 SV=1
O08539	27.7	18	36	0.000227039	0.892344	Myc box-dependent-interacting protein 1 OS=Mus musculus GN=Bin1 PE=1 SV=1
O08547	41.9	19	36	0.000620924	1.62422	Vesicle-trafficking protein SEC22b OS=Mus musculus GN=Sec22b PE=1 SV=3
O08553	65.4	75	220	0.00142627	3.50817	Dihydropyrimidinase-related protein 2 OS=Mus musculus GN=Dpysl2 PE=1 SV=2
O08576	15.7	9	12	9.97748e-05	0.435489	RUN domain-containing protein 3A OS=Mus musculus GN=Rundc3a PE=1 SV=1
O08579	20.5	6	8	0.000114542	0.603245	Emerin OS=Mus musculus GN=Emd PE=1 SV=1
O08582	12.7	9	11	6.10648e-05	0.339677	GTP-binding protein 1 OS=Mus musculus GN=Gtpbp1 PE=1 SV=2
O08583	24.7	5	5	7.27117e-05	0.766038	THO complex subunit 4 OS=Mus musculus GN=Alyref PE=1 SV=3
O08585	28.1	14	23	0.00036294	0.909853	Clathrin light chain A OS=Mus musculus GN=Clta PE=1 SV=2
O08586	15.9	9	12	0.000110421	0.442115	Phosphatidylinositol 3,4,5-trisphosphate 3-phosphatase and dual-specificity protein phosphatase PTEN OS=Mus musculus GN=Pten PE=1 SV=1
O08599	65.8	126	477	0.00297788	3.54988	Syntaxin-binding protein 1 OS=Mus musculus GN=Stxbp1 PE=1 SV=2
O08600	10.9	3	6	7.56795e-05	0.285287	Endonuclease G, mitochondrial OS=Mus musculus GN=Endog PE=1 SV=1
O08638	23.3	57	106	0.00019933	0.710015	Myosin-11 OS=Mus musculus GN=Myh11 PE=1 SV=1
O08644	9.6	8	12	4.38852e-05	0.247383	Ephrin type-B receptor 6 OS=Mus musculus GN=Ephb6 PE=2 SV=4
O08663	12.3	6	6	4.65477e-05	0.327394	Methionine aminopeptidase 2 OS=Mus musculus GN=Metap2 PE=1 SV=1
O08688	28.4	20	35	0.000202798	0.923092	Calpain-5 OS=Mus musculus GN=Capn5 PE=1 SV=1
O08709	40.2	14	24	0.000397318	1.52348	Peroxiredoxin-6 OS=Mus musculus GN=Prdx6 PE=1 SV=3
O08715	7.9	7	9	3.89436e-05	0.199499	A-kinase anchor protein 1, mitochondrial OS=Mus musculus GN=Akap1 PE=1 SV=4
O08739	20.1	18	28	0.000135551	0.588547	AMP deaminase 3 OS=Mus musculus GN=Ampd3 PE=1 SV=2
O08747	5	4	6	2.38988e-05	0.122018	Netrin receptor UNC5C OS=Mus musculus GN=Unc5c PE=1 SV=1
O08749	31.8	30	86	0.000626549	1.0797	Dihydrolipoyl dehydrogenase, mitochondrial OS=Mus musculus GN=Dld PE=1 SV=2
O08756	37.2	13	21	0.000298369	1.35505	3-hydroxyacyl-CoA dehydrogenase type-2 OS=Mus musculus GN=Hsd17b10 PE=1 SV=4
O08759	12.2	10	13	5.54113e-05	0.324342	Ubiquitin-protein ligase E3A OS=Mus musculus GN=Ube3a PE=1 SV=2
O08762	12.1	8	9	4.38563e-05	0.321296	Neurotrypsin OS=Mus musculus GN=Prss12 PE=2 SV=1
O08788	42.9	74	143	0.000413963	1.68534	Dynactin subunit 1 OS=Mus musculus GN=Dctn1 PE=1 SV=3
O08795	18.8	13	22	0.000156588	0.541701	Glucosidase 2 subunit beta OS=Mus musculus GN=Prkcsh PE=1 SV=1
O08807	5.5	2	6	8.12036e-05	0.135011	Peroxiredoxin-4 OS=Mus musculus GN=Prdx4 PE=1 SV=1
O08808	11.8	14	18	5.31867e-05	0.3122	Protein diaphanous homolog 1 OS=Mus musculus GN=Diaph1 PE=1 SV=1
O08810	7.9	5	8	3.05524e-05	0.199499	116 kDa U5 small nuclear ribonucleoprotein component OS=Mus musculus GN=Eftud2 PE=1 SV=1
O08842	26.7	9	13	0.000103896	0.849269	GDNF family receptor alpha-2 OS=Mus musculus GN=Gfra2 PE=1 SV=2
O08848	12.5	7	8	5.5142e-05	0.333522	60 kDa SS-A/Ro ribonucleoprotein OS=Mus musculus GN=Trove2 PE=1 SV=1
O08914	21.4	12	17	0.000108879	0.636817	Fatty-acid amide hydrolase 1 OS=Mus musculus GN=Faah PE=1 SV=1
O08915	5.8	2	3	3.37118e-05	0.142878	AH receptor-interacting protein OS=Mus musculus GN=Aip PE=1 SV=1
O08917	48.8	33	74	0.000641154	2.0761	Flotillin-1 OS=Mus musculus GN=Flot1 PE=1 SV=1
O08919	29.5	20	37	0.000227164	0.972423	Numb-like protein OS=Mus musculus GN=Numbl PE=1 SV=3
O08967	15.3	6	12	0.000111528	0.422329	Cytohesin-3 OS=Mus musculus GN=Cyth3 PE=1 SV=1
O08989	24.5	5	7	0.000124798	0.757924	Ras-related protein M-Ras OS=Mus musculus GN=Mras PE=1 SV=1
O09044	35.7	9	17	0.000300195	1.2751	Synaptosomal-associated protein 23 OS=Mus musculus GN=Snap23 PE=1 SV=1
O09061	32.9	11	22	0.000339927	1.13305	Proteasome subunit beta type-1 OS=Mus musculus GN=Psmb1 PE=1 SV=1
O09110	4.9	2	2	2.13735e-05	0.119438	Dual specificity mitogen-activated protein kinase kinase 3 OS=Mus musculus GN=Map2k3 PE=1 SV=2
O09111	53.6	12	45	0.00110512	2.43558	NADH dehydrogenase [ubiquinone] 1 beta subcomplex subunit 11, mitochondrial OS=Mus musculus GN=Ndufb11 PE=1 SV=2
O09114	19.6	6	11	0.000215827	0.570363	Prostaglandin-H2 D-isomerase OS=Mus musculus GN=Ptgds PE=1 SV=1
O09117	20.3	2	3	4.26241e-05	0.595879	Synaptophysin-like protein 1 OS=Mus musculus GN=Sypl1 PE=1 SV=2
O09126	13.9	13	19	8.18323e-05	0.377209	Semaphorin-4D OS=Mus musculus GN=Sema4d PE=1 SV=2
O09127	8.2	9	12	4.43223e-05	0.207814	Ephrin type-A receptor 8 OS=Mus musculus GN=Epha8 PE=1 SV=2
O09167	49.4	13	30	0.000695306	2.11889	60S ribosomal protein L21 OS=Mus musculus GN=Rpl21 PE=1 SV=3
O09174	11	5	7	6.81314e-05	0.288249	Alpha-methylacyl-CoA racemase OS=Mus musculus GN=Amacr PE=1 SV=4
O35066	19.3	16	18	8.3856e-05	0.559552	Kinesin-like protein KIF3C OS=Mus musculus GN=Kif3c PE=1 SV=3
O35071	9.1	12	19	6.40524e-05	0.233105	Kinesin-like protein KIF1C OS=Mus musculus GN=Kif1c PE=1 SV=2
O35083	28.8	6	10	0.000130116	0.940886	1-acyl-sn-glycerol-3-phosphate acyltransferase alpha OS=Mus musculus GN=Agpat1 PE=1 SV=1
O35098	34.3	25	49	0.000317669	1.20293	Dihydropyrimidinase-related protein 4 OS=Mus musculus GN=Dpysl4 PE=1 SV=1
O35099	9	11	15	4.03076e-05	0.230269	Mitogen-activated protein kinase kinase kinase 5 OS=Mus musculus GN=Map3k5 PE=1 SV=3
O35114	15.1	7	12	9.30953e-05	0.415794	Lysosome membrane protein 2 OS=Mus musculus GN=Scarb2 PE=1 SV=3
O35129	60.9	38	100	0.00124023	3.06443	Prohibitin-2 OS=Mus musculus GN=Phb2 PE=1 SV=1
O35136	38.1	49	115	0.000509503	1.40436	Neural cell adhesion molecule 2 OS=Mus musculus GN=Ncam2 PE=1 SV=1
O35143	44.3	6	13	0.000454791	1.77332	ATPase inhibitor, mitochondrial OS=Mus musculus GN=Atpif1 PE=1 SV=2
O35166	16	4	5	8.74598e-05	0.44544	Golgi SNAP receptor complex member 2 OS=Mus musculus GN=Gosr2 PE=1 SV=2
O35188	15.4	7	10	9.38809e-05	0.425608	Fractalkine OS=Mus musculus GN=Cx3cl1 PE=1 SV=3
O35219	6.3	6	6	1.91478e-05	0.156112	Potassium voltage-gated channel subfamily H member 2 OS=Mus musculus GN=Kcnh2 PE=1 SV=2
O35226	23.4	10	18	0.000177525	0.713957	26S proteasome non-ATPase regulatory subunit 4 OS=Mus musculus GN=Psmd4 PE=1 SV=1
O35239	23.4	17	28	0.000175097	0.713957	Tyrosine-protein phosphatase non-receptor type 9 OS=Mus musculus GN=Ptpn9 PE=1 SV=2
O35250	25.7	25	39	0.000207494	0.807174	Exocyst complex component 7 OS=Mus musculus GN=Exoc7 PE=1 SV=2
O35286	14.2	13	20	9.32905e-05	0.386756	Pre-mRNA-splicing factor ATP-dependent RNA helicase DHX15 OS=Mus musculus GN=Dhx15 PE=1 SV=2
O35295	52.2	21	38	0.000434924	2.3266	Transcriptional activator protein Pur-beta OS=Mus musculus GN=Purb PE=1 SV=3
O35304	9.2	3	5	3.49839e-05	0.235947	Vesicular acetylcholine transporter OS=Mus musculus GN=Slc18a3 PE=2 SV=1
O35316	6.8	6	7	4.18004e-05	0.169499	Sodium- and chloride-dependent taurine transporter OS=Mus musculus GN=Slc6a6 PE=1 SV=2
O35326	10	3	5	6.89275e-05	0.258925	Serine/arginine-rich splicing factor 5 OS=Mus musculus GN=Srsf5 PE=1 SV=2
O35343	8.4	6	8	5.69412e-05	0.213389	Importin subunit alpha-3 OS=Mus musculus GN=Kpna4 PE=1 SV=1
O35344	20.3	12	14	9.96471e-05	0.595879	Importin subunit alpha-4 OS=Mus musculus GN=Kpna3 PE=1 SV=1
O35345	6.7	5	6	4.15108e-05	0.16681	Importin subunit alpha-7 OS=Mus musculus GN=Kpna6 PE=1 SV=2
O35350	15	13	19	9.88186e-05	0.412538	Calpain-1 catalytic subunit OS=Mus musculus GN=Capn1 PE=1 SV=1
O35375	16.5	13	20	7.96627e-05	0.462177	Neuropilin-2 OS=Mus musculus GN=Nrp2 PE=1 SV=2
O35379	5	6	6	1.45614e-05	0.122018	Multidrug resistance-associated protein 1 OS=Mus musculus GN=Abcc1 PE=1 SV=1
O35381	23.5	7	14	0.000210187	0.717908	Acidic leucine-rich nuclear phosphoprotein 32 family member A OS=Mus musculus GN=Anp32a PE=1 SV=1
O35382	26.1	26	42	0.000159742	0.823896	Exocyst complex component 4 OS=Mus musculus GN=Exoc4 PE=1 SV=2
O35393	6.5	2	4	4.3627e-05	0.161449	Ephrin-B3 OS=Mus musculus GN=Efnb3 PE=1 SV=1
O35405	12.7	9	27	0.000205172	0.339677	Phospholipase D3 OS=Mus musculus GN=Pld3 PE=1 SV=1
O35409	13.6	13	15	7.39687e-05	0.367729	Glutamate carboxypeptidase 2 OS=Mus musculus GN=Folh1 PE=1 SV=2
O35435	10.6	4	6	5.63286e-05	0.276439	Dihydroorotate dehydrogenase (quinone), mitochondrial OS=Mus musculus GN=Dhodh PE=1 SV=2
O35449	12.1	5	13	0.000157542	0.321296	Proline-rich transmembrane protein 1 OS=Mus musculus GN=Prrt1 PE=1 SV=1
O35453	7.6	3	4	3.40211e-05	0.191242	Serine protease hepsin OS=Mus musculus GN=Hpn PE=1 SV=3
O35454	15.5	14	20	8.52482e-05	0.428894	Chloride transport protein 6 OS=Mus musculus GN=Clcn6 PE=1 SV=1
O35459	28.1	8	11	0.000124744	0.909853	Delta(3,5)-Delta(2,4)-dienoyl-CoA isomerase, mitochondrial OS=Mus musculus GN=Ech1 PE=1 SV=1
O35465	28.9	15	24	0.000221391	0.94536	Peptidyl-prolyl cis-trans isomerase FKBP8 OS=Mus musculus GN=Fkbp8 PE=1 SV=2
O35488	10	8	14	8.37357e-05	0.258925	Very long-chain acyl-CoA synthetase OS=Mus musculus GN=Slc27a2 PE=1 SV=2
O35495	11.3	4	6	4.74409e-05	0.297179	Cyclin-dependent kinase 14 OS=Mus musculus GN=Cdk14 PE=1 SV=2
O35526	47.6	43	116	0.00149362	1.99226	Syntaxin-1A OS=Mus musculus GN=Stx1a PE=1 SV=3
O35544	11.9	10	28	0.000185084	0.315225	Excitatory amino acid transporter 4 OS=Mus musculus GN=Slc1a6 PE=1 SV=1
O35551	14.3	13	17	7.31335e-05	0.389953	Rab GTPase-binding effector protein 1 OS=Mus musculus GN=Rabep1 PE=1 SV=2
O35593	24.8	4	9	0.00010766	0.770109	26S proteasome non-ATPase regulatory subunit 14 OS=Mus musculus GN=Psmd14 PE=1 SV=2
O35598	4.9	5	10	4.951e-05	0.119438	Disintegrin and metalloproteinase domain-containing protein 10 OS=Mus musculus GN=Adam10 PE=1 SV=2
O35600	2.8	9	13	2.08692e-05	0.0665962	Retinal-specific ATP-binding cassette transporter OS=Mus musculus GN=Abca4 PE=2 SV=1
O35604	5.6	9	10	2.90391e-05	0.137627	Niemann-Pick C1 protein OS=Mus musculus GN=Npc1 PE=1 SV=2
O35607	19.5	26	34	0.000121466	0.566751	Bone morphogenetic protein receptor type-2 OS=Mus musculus GN=Bmpr2 PE=1 SV=1
O35609	35.2	17	22	0.000233761	1.24905	Secretory carrier-associated membrane protein 3 OS=Mus musculus GN=Scamp3 PE=1 SV=3
O35621	21	6	9	0.000127384	0.62181	Phosphomannomutase 1 OS=Mus musculus GN=Pmm1 PE=1 SV=1
O35633	31.8	27	56	0.000395552	1.0797	Vesicular inhibitory amino acid transporter OS=Mus musculus GN=Slc32a1 PE=1 SV=3
O35639	18	5	6	6.88848e-05	0.513561	Annexin A3 OS=Mus musculus GN=Anxa3 PE=1 SV=4
O35643	40.7	75	191	0.000751097	1.5527	AP-1 complex subunit beta-1 OS=Mus musculus GN=Ap1b1 PE=1 SV=2
O35658	8.6	2	3	4.00176e-05	0.21899	Complement component 1 Q subcomponent-binding protein, mitochondrial OS=Mus musculus GN=C1qbp PE=1 SV=1
O35660	10.6	3	4	6.80421e-05	0.276439	Glutathione S-transferase Mu 6 OS=Mus musculus GN=Gstm6 PE=1 SV=4
O35668	3.2	2	3	1.77148e-05	0.0764652	Huntingtin-associated protein 1 OS=Mus musculus GN=Hap1 PE=1 SV=1
O35671	16	3	4	7.41659e-05	0.44544	Integrin beta-1-binding protein 1 OS=Mus musculus GN=Itgb1bp1 PE=1 SV=1
O35678	38.9	14	24	0.000293727	1.44906	Monoglyceride lipase OS=Mus musculus GN=Mgll PE=1 SV=1
O35681	22.1	19	28	0.000176886	0.663413	Synaptotagmin-3 OS=Mus musculus GN=Syt3 PE=1 SV=2
O35682	17.5	7	27	0.000312888	0.496236	Myeloid-associated differentiation marker OS=Mus musculus GN=Myadm PE=1 SV=2
O35683	40	6	16	0.000847611	1.51189	NADH dehydrogenase [ubiquinone] 1 alpha subcomplex subunit 1 OS=Mus musculus GN=Ndufa1 PE=1 SV=1
O35685	24.7	10	23	0.0002569	0.766038	Nuclear migration protein nudC OS=Mus musculus GN=Nudc PE=1 SV=1
O35732	4.5	3	6	4.59706e-05	0.109175	CASP8 and FADD-like apoptosis regulator OS=Mus musculus GN=Cflar PE=2 SV=2
O35737	31.2	14	17	0.000140403	1.05116	Heterogeneous nuclear ribonucleoprotein H OS=Mus musculus GN=Hnrnph1 PE=1 SV=3
O35841	7.9	5	6	4.41464e-05	0.199499	Apoptosis inhibitor 5 OS=Mus musculus GN=Api5 PE=1 SV=2
O35855	10.2	4	5	4.71794e-05	0.264736	Branched-chain-amino-acid aminotransferase, mitochondrial OS=Mus musculus GN=Bcat2 PE=1 SV=2
O35857	49.8	23	35	0.000287147	2.14775	Mitochondrial import inner membrane translocase subunit TIM44 OS=Mus musculus GN=Timm44 PE=1 SV=2
O35864	18.3	7	11	0.00012213	0.524053	COP9 signalosome complex subunit 5 OS=Mus musculus GN=Cops5 PE=1 SV=3
O35874	30.3	20	37	0.000257908	1.00909	Neutral amino acid transporter A OS=Mus musculus GN=Slc1a4 PE=1 SV=1
O35887	4.8	2	3	3.53171e-05	0.116863	Calumenin OS=Mus musculus GN=Calu PE=1 SV=1
O35900	20	2	2	7.80694e-05	0.584893	U6 snRNA-associated Sm-like protein LSm2 OS=Mus musculus GN=Lsm2 PE=1 SV=1
O35926	13	3	3	3.01488e-05	0.348963	Cyclin-dependent kinase 5 activator 2 OS=Mus musculus GN=Cdk5r2 PE=1 SV=2
O35927	33.4	53	89	0.000264666	1.15774	Catenin delta-2 OS=Mus musculus GN=Ctnnd2 PE=1 SV=1
O35936	5.3	4	6	3.28653e-05	0.129796	Arachidonate 8S-lipoxygenase OS=Mus musculus GN=Alox8 PE=1 SV=1
O35954	23.3	30	46	0.000137234	0.710015	Membrane-associated phosphatidylinositol transfer protein 1 OS=Mus musculus GN=Pitpnm1 PE=1 SV=1
O35963	17	4	6	9.71606e-05	0.479108	Ras-related protein Rab-33B OS=Mus musculus GN=Rab33b PE=1 SV=1
O35988	35.4	10	21	0.000393304	1.25944	Syndecan-4 OS=Mus musculus GN=Sdc4 PE=1 SV=1
O54692	5.6	5	9	4.2843e-05	0.137627	Centromere/kinetochore protein zw10 homolog OS=Mus musculus GN=Zw10 PE=1 SV=3
O54734	24.5	18	30	0.000252265	0.757924	Dolichyl-diphosphooligosaccharide--protein glycosyltransferase 48 kDa subunit OS=Mus musculus GN=Ddost PE=1 SV=2
O54774	22.8	38	63	0.000194848	0.690441	AP-3 complex subunit delta-1 OS=Mus musculus GN=Ap3d1 PE=1 SV=1
O54781	15.9	14	24	0.000130689	0.442115	SRSF protein kinase 2 OS=Mus musculus GN=Srpk2 PE=1 SV=2
O54828	16.3	10	13	7.14191e-05	0.455459	Regulator of G-protein signaling 9 OS=Mus musculus GN=Rgs9 PE=1 SV=3
O54829	31.1	25	52	0.000411154	1.04644	Regulator of G-protein signaling 7 OS=Mus musculus GN=Rgs7 PE=1 SV=2
O54865	30.3	24	39	0.000233264	1.00909	Guanylate cyclase soluble subunit beta-1 OS=Mus musculus GN=Gucy1b3 PE=1 SV=1
O54901	24.5	11	21	0.000280123	0.757924	OX-2 membrane glycoprotein OS=Mus musculus GN=Cd200 PE=1 SV=1
O54916	8.6	9	11	5.13098e-05	0.21899	RalBP1-associated Eps domain-containing protein 1 OS=Mus musculus GN=Reps1 PE=1 SV=2
O54931	14	12	17	7.05947e-05	0.380384	A-kinase anchor protein 2 OS=Mus musculus GN=Akap2 PE=1 SV=3
O54941	7.1	4	14	0.000126317	0.177606	SWI/SNF-related matrix-associated actin-dependent regulator of chromatin subfamily E member 1 OS=Mus musculus GN=Smarce1 PE=1 SV=1
O54946	18.6	11	19	0.000193035	0.534617	DnaJ homolog subfamily B member 6 OS=Mus musculus GN=Dnajb6 PE=1 SV=4
O54950	16.1	5	9	0.000101135	0.448772	5'-AMP-activated protein kinase subunit gamma-1 OS=Mus musculus GN=Prkag1 PE=1 SV=2
O54967	5.7	6	7	2.46048e-05	0.14025	Activated CDC42 kinase 1 OS=Mus musculus GN=Tnk2 PE=1 SV=2
O54983	35.5	22	40	0.000473904	1.26464	Ketimine reductase mu-crystallin OS=Mus musculus GN=Crym PE=1 SV=1
O54984	15.2	6	11	0.000117216	0.419058	ATPase Asna1 OS=Mus musculus GN=Asna1 PE=1 SV=2
O54988	17	26	32	9.62413e-05	0.479108	STE20-like serine/threonine-protein kinase OS=Mus musculus GN=Slk PE=1 SV=2
O54991	27.6	48	80	0.000214198	0.887991	Contactin-associated protein 1 OS=Mus musculus GN=Cntnap1 PE=1 SV=2
O54992	9.7	3	4	3.13598e-05	0.250259	MAP kinase-activated protein kinase 5 OS=Mus musculus GN=Mapkapk5 PE=1 SV=1
O55013	38.3	7	13	0.000267821	1.41546	Trafficking protein particle complex subunit 3 OS=Mus musculus GN=Trappc3 PE=1 SV=1
O55017	18.7	47	64	0.00010199	0.538155	Voltage-dependent N-type calcium channel subunit alpha-1B OS=Mus musculus GN=Cacna1b PE=1 SV=1
O55022	39.5	11	30	0.000570507	1.48313	Membrane-associated progesterone receptor component 1 OS=Mus musculus GN=Pgrmc1 PE=1 SV=4
O55023	37.5	14	23	0.000307909	1.37137	Inositol monophosphatase 1 OS=Mus musculus GN=Impa1 PE=1 SV=1
O55026	19.8	14	26	0.000194779	0.577611	Ectonucleoside triphosphate diphosphohydrolase 2 OS=Mus musculus GN=Entpd2 PE=1 SV=2
O55028	9.2	6	7	6.30051e-05	0.235947	[3-methyl-2-oxobutanoate dehydrogenase [lipoamide]] kinase, mitochondrial OS=Mus musculus GN=Bckdk PE=1 SV=1
O55029	29.5	28	44	0.000180293	0.972423	Coatomer subunit beta' OS=Mus musculus GN=Copb2 PE=1 SV=2
O55033	16.1	5	6	5.85521e-05	0.448772	Cytoplasmic protein NCK2 OS=Mus musculus GN=Nck2 PE=1 SV=1
O55042	44.3	8	16	0.000423805	1.77332	Alpha-synuclein OS=Mus musculus GN=Snca PE=1 SV=2
O55074	22.2	4	8	0.000366252	0.667247	A-kinase anchor protein 7 isoform alpha OS=Mus musculus GN=Akap7 PE=1 SV=4
O55091	11	2	3	3.49839e-05	0.288249	Protein IMPACT OS=Mus musculus GN=Impact PE=1 SV=2
O55100	13.2	6	30	0.000475423	0.355189	Synaptogyrin-1 OS=Mus musculus GN=Syngr1 PE=1 SV=2
O55106	25.4	23	37	0.000175906	0.794734	Striatin OS=Mus musculus GN=Strn PE=1 SV=2
O55125	29.9	11	18	0.000235033	0.990673	Protein NipSnap homolog 1 OS=Mus musculus GN=Nipsnap1 PE=1 SV=1
O55126	31.7	11	21	0.000277133	1.07491	Protein NipSnap homolog 2 OS=Mus musculus GN=Gbas PE=1 SV=1
O55131	52.5	67	149	0.00126728	2.34965	Septin-7 OS=Mus musculus GN=Sept7 PE=1 SV=1
O55135	7.8	2	3	4.54077e-05	0.196741	Eukaryotic translation initiation factor 6 OS=Mus musculus GN=Eif6 PE=1 SV=2
O55137	16	6	9	7.96532e-05	0.44544	Acyl-coenzyme A thioesterase 1 OS=Mus musculus GN=Acot1 PE=1 SV=1
O55142	38.2	8	20	0.000674236	1.40991	60S ribosomal protein L35a OS=Mus musculus GN=Rpl35a PE=1 SV=2
O55143	51.2	112	303	0.00107626	2.25087	Sarcoplasmic/endoplasmic reticulum calcium ATPase 2 OS=Mus musculus GN=Atp2a2 PE=1 SV=2
O55192	10.9	8	11	6.61123e-05	0.285287	Sodium-dependent noradrenaline transporter OS=Mus musculus GN=Slc6a2 PE=2 SV=2
O55234	42.4	13	22	0.000309025	1.65461	Proteasome subunit beta type-5 OS=Mus musculus GN=Psmb5 PE=1 SV=3
O70133	9.7	15	18	4.83691e-05	0.250259	ATP-dependent RNA helicase A OS=Mus musculus GN=Dhx9 PE=1 SV=2
O70152	28.8	9	15	0.00021394	0.940886	Dolichol-phosphate mannosyltransferase subunit 1 OS=Mus musculus GN=Dpm1 PE=1 SV=1
O70161	20.9	15	26	0.000145863	0.61808	Phosphatidylinositol 4-phosphate 5-kinase type-1 gamma OS=Mus musculus GN=Pip5k1c PE=1 SV=2
O70166	23.9	5	8	0.000164813	0.733804	Stathmin-3 OS=Mus musculus GN=Stmn3 PE=1 SV=1
O70172	24.7	12	22	0.000201438	0.766038	Phosphatidylinositol 5-phosphate 4-kinase type-2 alpha OS=Mus musculus GN=Pip4k2a PE=1 SV=1
O70194	21.5	13	19	0.000128572	0.64059	Eukaryotic translation initiation factor 3 subunit D OS=Mus musculus GN=Eif3d PE=1 SV=2
O70228	23.8	35	71	0.00025147	0.729816	Probable phospholipid-transporting ATPase IIA OS=Mus musculus GN=Atp9a PE=1 SV=3
O70250	19	7	35	0.000513006	0.548817	Phosphoglycerate mutase 2 OS=Mus musculus GN=Pgam2 PE=1 SV=3
O70251	18.2	4	5	8.24066e-05	0.520548	Elongation factor 1-beta OS=Mus musculus GN=Eef1b PE=1 SV=5
O70252	29.8	9	14	0.000164813	0.986095	Heme oxygenase 2 OS=Mus musculus GN=Hmox2 PE=1 SV=1
O70293	7.6	5	6	3.86281e-05	0.191242	G protein-coupled receptor kinase 6 OS=Mus musculus GN=Grk6 PE=1 SV=1
O70305	16.5	24	40	0.000115433	0.462177	Ataxin-2 OS=Mus musculus GN=Atxn2 PE=1 SV=1
O70310	22.8	12	16	0.000119622	0.690441	Glycylpeptide N-tetradecanoyltransferase 1 OS=Mus musculus GN=Nmt1 PE=1 SV=1
O70318	36.6	44	84	0.00031528	1.32274	Band 4.1-like protein 2 OS=Mus musculus GN=Epb41l2 PE=1 SV=2
O70325	46.7	11	16	0.000301181	1.93089	Phospholipid hydroperoxide glutathione peroxidase, mitochondrial OS=Mus musculus GN=Gpx4 PE=1 SV=4
O70354	5.2	2	2	2.26116e-05	0.127197	Carbonic anhydrase-related protein 11 OS=Mus musculus GN=Ca11 PE=2 SV=2
O70378	11.1	3	4	7.16579e-05	0.291219	ER membrane protein complex subunit 8 OS=Mus musculus GN=Emc8 PE=1 SV=1
O70401	15.5	4	8	0.000121087	0.428894	Tetraspanin-6 OS=Mus musculus GN=Tspan6 PE=1 SV=1
O70435	42.7	15	31	0.000450813	1.67301	Proteasome subunit alpha type-3 OS=Mus musculus GN=Psma3 PE=1 SV=3
O70439	37.9	13	27	0.000383617	1.39332	Syntaxin-7 OS=Mus musculus GN=Stx7 PE=1 SV=3
O70443	51.5	33	85	0.000887902	2.27341	Guanine nucleotide-binding protein G(z) subunit alpha OS=Mus musculus GN=Gnaz PE=1 SV=4
O70451	12.2	8	15	0.000114927	0.324342	Monocarboxylate transporter 2 OS=Mus musculus GN=Slc16a7 PE=1 SV=1
O70456	27.4	16	67	0.00100184	0.879317	14-3-3 protein sigma OS=Mus musculus GN=Sfn PE=1 SV=2
O70480	27.7	5	8	0.0002104	0.892344	Vesicle-associated membrane protein 4 OS=Mus musculus GN=Vamp4 PE=1 SV=1
O70492	32.1	5	9	0.000206017	1.09411	Sorting nexin-3 OS=Mus musculus GN=Snx3 PE=1 SV=3
O70493	41.2	9	13	0.000292169	1.58226	Sorting nexin-12 OS=Mus musculus GN=Snx12 PE=1 SV=1
O70496	11	12	18	8.3125e-05	0.288249	H(+)/Cl(-) exchange transporter 7 OS=Mus musculus GN=Clcn7 PE=1 SV=1
O70503	23.1	8	15	0.000178284	0.702159	Very-long-chain 3-oxoacyl-CoA reductase OS=Mus musculus GN=Hsd17b12 PE=1 SV=1
O70507	8.6	13	22	6.8788e-05	0.21899	Potassium/sodium hyperpolarization-activated cyclic nucleotide-gated channel 4 OS=Mus musculus GN=Hcn4 PE=1 SV=2
O70551	17.9	12	18	0.000103008	0.51008	SRSF protein kinase 1 OS=Mus musculus GN=Srpk1 PE=1 SV=2
O70566	13.7	18	23	7.76784e-05	0.370882	Protein diaphanous homolog 2 OS=Mus musculus GN=Diaph2 PE=1 SV=2
O70572	4.5	2	4	3.54014e-05	0.109175	Sphingomyelin phosphodiesterase 2 OS=Mus musculus GN=Smpd2 PE=1 SV=1
O70585	11.7	8	9	5.06444e-05	0.309182	Dystrobrevin beta OS=Mus musculus GN=Dtnb PE=1 SV=3
O70589	32.5	41	63	0.000252292	1.11349	Peripheral plasma membrane protein CASK OS=Mus musculus GN=Cask PE=1 SV=2
O70591	9.1	2	2	4.81597e-05	0.233105	Prefoldin subunit 2 OS=Mus musculus GN=Pfdn2 PE=1 SV=2
O88196	5.7	13	15	2.81074e-05	0.14025	E3 ubiquitin-protein ligase TTC3 OS=Mus musculus GN=Ttc3 PE=1 SV=2
O88307	13.3	31	51	8.53829e-05	0.358313	Sortilin-related receptor OS=Mus musculus GN=Sorl1 PE=1 SV=3
O88342	29.2	30	71	0.00043447	0.958845	WD repeat-containing protein 1 OS=Mus musculus GN=Wdr1 PE=1 SV=3
O88343	23.8	32	76	0.000261196	0.729816	Electrogenic sodium bicarbonate cotransporter 1 OS=Mus musculus GN=Slc4a4 PE=1 SV=2
O88384	43.1	10	16	0.000255745	1.69774	Vesicle transport through interaction with t-SNAREs homolog 1B OS=Mus musculus GN=Vti1b PE=1 SV=1
O88441	21.7	8	13	0.0001833	0.648162	Metaxin-2 OS=Mus musculus GN=Mtx2 PE=1 SV=1
O88444	16.4	19	31	0.000102824	0.458814	Adenylate cyclase type 1 OS=Mus musculus GN=Adcy1 PE=1 SV=2
O88447	23.1	13	16	0.000109672	0.702159	Kinesin light chain 1 OS=Mus musculus GN=Klc1 PE=1 SV=3
O88448	17.2	10	15	9.28622e-05	0.485936	Kinesin light chain 2 OS=Mus musculus GN=Klc2 PE=1 SV=1
O88455	7.4	3	5	3.93662e-05	0.185769	7-dehydrocholesterol reductase OS=Mus musculus GN=Dhcr7 PE=1 SV=1
O88456	23.4	6	10	0.000137855	0.713957	Calpain small subunit 1 OS=Mus musculus GN=Capns1 PE=1 SV=1
O88485	26.8	16	33	0.000194863	0.853532	Cytoplasmic dynein 1 intermediate chain 1 OS=Mus musculus GN=Dync1i1 PE=1 SV=2
O88487	30.1	15	27	0.000163601	0.999862	Cytoplasmic dynein 1 intermediate chain 2 OS=Mus musculus GN=Dync1i2 PE=1 SV=1
O88507	11.3	6	27	0.000269151	0.297179	Ciliary neurotrophic factor receptor subunit alpha OS=Mus musculus GN=Cntfr PE=1 SV=2
O88520	9.8	6	9	5.73448e-05	0.253141	Leucine-rich repeat protein SHOC-2 OS=Mus musculus GN=Shoc2 PE=1 SV=2
O88531	14.4	6	9	0.000109068	0.393157	Palmitoyl-protein thioesterase 1 OS=Mus musculus GN=Ppt1 PE=1 SV=2
O88532	5.8	12	20	6.90558e-05	0.142878	Zinc finger RNA-binding protein OS=Mus musculus GN=Zfr PE=1 SV=2
O88533	6.2	4	5	3.86281e-05	0.153453	Aromatic-L-amino-acid decarboxylase OS=Mus musculus GN=Ddc PE=1 SV=1
O88543	24.6	9	14	0.000122733	0.761976	COP9 signalosome complex subunit 3 OS=Mus musculus GN=Cops3 PE=1 SV=3
O88544	26.1	10	13	0.000118739	0.823896	COP9 signalosome complex subunit 4 OS=Mus musculus GN=Cops4 PE=1 SV=1
O88545	17	6	9	0.000103008	0.479108	COP9 signalosome complex subunit 6 OS=Mus musculus GN=Cops6 PE=1 SV=1
O88569	50.1	26	49	0.000514749	2.16957	Heterogeneous nuclear ribonucleoproteins A2/B1 OS=Mus musculus GN=Hnrnpa2b1 PE=1 SV=2
O88572	4.8	6	8	1.83921e-05	0.116863	Low-density lipoprotein receptor-related protein 6 OS=Mus musculus GN=Lrp6 PE=1 SV=1
O88597	13.2	6	7	5.79421e-05	0.355189	Beclin-1 OS=Mus musculus GN=Becn1 PE=1 SV=3
O88602	30	11	16	0.000183693	0.995262	Voltage-dependent calcium channel gamma-2 subunit OS=Mus musculus GN=Cacng2 PE=1 SV=1
O88630	16.8	5	7	0.000103832	0.472312	Golgi SNAP receptor complex member 1 OS=Mus musculus GN=Gosr1 PE=1 SV=2
O88643	19.4	15	22	0.000149693	0.563148	Serine/threonine-protein kinase PAK 1 OS=Mus musculus GN=Pak1 PE=1 SV=1
O88685	40.7	18	25	0.000209745	1.5527	26S protease regulatory subunit 6A OS=Mus musculus GN=Psmc3 PE=1 SV=2
O88689	6	5	6	2.3495e-05	0.148154	Protocadherin alpha-4 OS=Mus musculus GN=Pcdha4 PE=1 SV=1
O88696	32	7	13	0.000177235	1.0893	ATP-dependent Clp protease proteolytic subunit, mitochondrial OS=Mus musculus GN=Clpp PE=1 SV=1
O88703	24.2	26	45	0.000193364	0.745822	Potassium/sodium hyperpolarization-activated cyclic nucleotide-gated channel 2 OS=Mus musculus GN=Hcn2 PE=1 SV=1
O88704	22.9	25	41	0.000167077	0.694338	Potassium/sodium hyperpolarization-activated cyclic nucleotide-gated channel 1 OS=Mus musculus GN=Hcn1 PE=1 SV=1
O88705	11.8	11	15	7.14049e-05	0.3122	Potassium/sodium hyperpolarization-activated cyclic nucleotide-gated channel 3 OS=Mus musculus GN=Hcn3 PE=1 SV=1
O88712	34	20	46	0.000386807	1.18776	C-terminal-binding protein 1 OS=Mus musculus GN=Ctbp1 PE=1 SV=2
O88735	15.8	13	27	0.000137156	0.438799	Ensconsin OS=Mus musculus GN=Map7 PE=1 SV=1
O88737	37.1	212	455	0.000428025	1.34963	Protein bassoon OS=Mus musculus GN=Bsn PE=1 SV=4
O88738	5.2	20	24	1.82301e-05	0.127197	Baculoviral IAP repeat-containing protein 6 OS=Mus musculus GN=Birc6 PE=1 SV=2
O88741	30.4	19	33	0.000341826	1.01372	Ganglioside-induced differentiation-associated protein 1 OS=Mus musculus GN=Gdap1 PE=1 SV=1
O88746	8.7	5	7	5.27603e-05	0.2218	Target of Myb protein 1 OS=Mus musculus GN=Tom1 PE=1 SV=1
O88809	11.5	5	8	8.10557e-05	0.303167	Neuronal migration protein doublecortin OS=Mus musculus GN=Dcx PE=1 SV=1
O88844	16.2	10	17	0.000152273	0.452112	Isocitrate dehydrogenase [NADP] cytoplasmic OS=Mus musculus GN=Idh1 PE=1 SV=2
O88845	18.7	8	9	5.04149e-05	0.538155	A-kinase anchor protein 10, mitochondrial OS=Mus musculus GN=Akap10 PE=1 SV=3
O88879	8.7	10	14	4.15662e-05	0.2218	Apoptotic protease-activating factor 1 OS=Mus musculus GN=Apaf1 PE=1 SV=3
O88910	19.4	11	20	0.000130574	0.563148	MAGUK p55 subfamily member 3 OS=Mus musculus GN=Mpp3 PE=1 SV=2
O88935	67.6	130	486	0.00255274	3.74242	Synapsin-1 OS=Mus musculus GN=Syn1 PE=1 SV=2
O88951	32.4	8	16	0.000286632	1.10863	Protein lin-7 homolog B OS=Mus musculus GN=Lin7b PE=1 SV=2
O88952	31.5	8	31	0.000583539	1.06538	Protein lin-7 homolog C OS=Mus musculus GN=Lin7c PE=1 SV=2
O88967	14.1	11	12	6.22372e-05	0.383566	ATP-dependent zinc metalloprotease YME1L1 OS=Mus musculus GN=Yme1l1 PE=1 SV=1
O88983	18.6	6	11	0.000172844	0.534617	Syntaxin-8 OS=Mus musculus GN=Stx8 PE=1 SV=1
O88990	22.8	23	35	0.000144212	0.690441	Alpha-actinin-3 OS=Mus musculus GN=Actn3 PE=2 SV=1
O88998	25.6	15	26	0.000198795	0.803018	Noelin OS=Mus musculus GN=Olfm1 PE=1 SV=1
O89001	17.4	32	62	0.000166968	0.492794	Carboxypeptidase D OS=Mus musculus GN=Cpd PE=1 SV=2
O89026	7.5	15	20	4.60087e-05	0.188502	Roundabout homolog 1 OS=Mus musculus GN=Robo1 PE=1 SV=1
O89032	15.2	15	16	5.27871e-05	0.419058	SH3 and PX domain-containing protein 2A OS=Mus musculus GN=Sh3pxd2a PE=1 SV=2
O89051	19.2	5	10	0.00013941	0.555966	Integral membrane protein 2B OS=Mus musculus GN=Itm2b PE=1 SV=1
O89053	29.9	34	91	0.000732007	0.990673	Coronin-1A OS=Mus musculus GN=Coro1a PE=1 SV=5
O89079	14.3	4	4	4.81597e-05	0.389953	Coatomer subunit epsilon OS=Mus musculus GN=Cope PE=1 SV=3
O89084	13.2	9	13	5.71183e-05	0.355189	cAMP-specific 3',5'-cyclic phosphodiesterase 4A OS=Mus musculus GN=Pde4a PE=1 SV=2
O89086	27.5	6	9	0.000218135	0.883649	RNA-binding protein 3 OS=Mus musculus GN=Rbm3 PE=1 SV=1
O89106	18	3	4	9.88879e-05	0.513561	Bis(5'-adenosyl)-triphosphatase OS=Mus musculus GN=Fhit PE=1 SV=3
O89112	19.5	11	23	0.000213761	0.566751	LanC-like protein 1 OS=Mus musculus GN=Lancl1 PE=1 SV=1
O89114	11.8	3	4	4.26241e-05	0.3122	DnaJ homolog subfamily B member 5 OS=Mus musculus GN=Dnajb5 PE=2 SV=1
O89116	20.7	8	9	0.0001538	0.610646	Vesicle transport through interaction with t-SNAREs homolog 1A OS=Mus musculus GN=Vti1a PE=1 SV=1
P00015	28.6	3	6	0.000211903	0.931968	Cytochrome c, testis-specific OS=Mus musculus GN=Cyct PE=1 SV=3
P00158	4.2	5	11	0.000107064	0.101539	Cytochrome b OS=Mus musculus GN=Mt-Cyb PE=1 SV=1
P00342	31.3	5	7	7.8187e-05	1.05589	L-lactate dehydrogenase C chain OS=Mus musculus GN=Ldhc PE=1 SV=2
P00405	26.4	11	44	0.000718789	0.836538	Cytochrome c oxidase subunit 2 OS=Mus musculus GN=Mtco2 PE=1 SV=1
P00493	35.8	9	14	0.000238148	1.28034	Hypoxanthine-guanine phosphoribosyltransferase OS=Mus musculus GN=Hprt1 PE=1 SV=3
P00755	11.5	3	5	7.10402e-05	0.303167	Kallikrein 1-related peptidase b1 OS=Mus musculus GN=Klk1b1 PE=2 SV=1
P00848	4	4	6	9.84504e-05	0.0964782	ATP synthase subunit a OS=Mus musculus GN=Mtatp6 PE=1 SV=1
P00920	45	12	32	0.000456406	1.81838	Carbonic anhydrase 2 OS=Mus musculus GN=Ca2 PE=1 SV=4
P01027	7.7	13	15	3.34483e-05	0.193988	Complement C3 OS=Mus musculus GN=C3 PE=1 SV=3
P01831	41.4	15	60	0.00137344	1.59418	Thy-1 membrane glycoprotein OS=Mus musculus GN=Thy1 PE=1 SV=1
P01942	31.7	10	31	0.000809558	1.07491	Hemoglobin subunit alpha OS=Mus musculus GN=Hba PE=1 SV=2
P02088	44.9	11	30	0.000756795	1.8119	Hemoglobin subunit beta-1 OS=Mus musculus GN=Hbb-b1 PE=1 SV=2
P02089	40.8	9	26	0.000655889	1.55859	Hemoglobin subunit beta-2 OS=Mus musculus GN=Hbb-b2 PE=1 SV=2
P02301	27.2	5	7	0.000190868	0.870682	Histone H3.3C OS=Mus musculus GN=H3f3c PE=3 SV=3
P02468	17	26	29	6.69201e-05	0.479108	Laminin subunit gamma-1 OS=Mus musculus GN=Lamc1 PE=1 SV=2
P02762	24.4	3	3	6.1805e-05	0.75388	Major urinary protein 6 OS=Mus musculus GN=Mup6 PE=1 SV=2
P03888	11.3	5	9	0.000104952	0.297179	NADH-ubiquinone oxidoreductase chain 1 OS=Mus musculus GN=Mtnd1 PE=1 SV=3
P03893	7	2	4	4.29948e-05	0.174898	NADH-ubiquinone oxidoreductase chain 2 OS=Mus musculus GN=Mtnd2 PE=1 SV=2
P03899	18.3	4	9	0.000290215	0.524053	NADH-ubiquinone oxidoreductase chain 3 OS=Mus musculus GN=Mtnd3 PE=1 SV=3
P03911	12.9	14	39	0.000315084	0.34586	NADH-ubiquinone oxidoreductase chain 4 OS=Mus musculus GN=Mtnd4 PE=1 SV=1
P03921	6.8	6	14	8.55291e-05	0.169499	NADH-ubiquinone oxidoreductase chain 5 OS=Mus musculus GN=Mtnd5 PE=1 SV=3
P03930	55.2	9	26	0.00143904	2.56451	ATP synthase protein 8 OS=Mus musculus GN=Mtatp8 PE=1 SV=1
P03995	42.3	23	40	0.000344958	1.6485	Glial fibrillary acidic protein OS=Mus musculus GN=Gfap PE=1 SV=4
P04370	31.6	22	171	0.00253648	1.07014	Myelin basic protein OS=Mus musculus GN=Mbp PE=1 SV=2
P04627	13.4	8	10	6.13956e-05	0.361445	Serine/threonine-protein kinase A-Raf OS=Mus musculus GN=Araf PE=1 SV=2
P04919	3.4	3	4	1.59668e-05	0.081434	Band 3 anion transport protein OS=Mus musculus GN=Slc4a1 PE=1 SV=1
P04925	32.7	22	55	0.000802978	1.12324	Major prion protein OS=Mus musculus GN=Prnp PE=1 SV=2
P05063	71.3	49	135	0.00137912	4.16416	Fructose-bisphosphate aldolase C OS=Mus musculus GN=Aldoc PE=1 SV=4
P05064	64.6	69	264	0.00268953	3.42588	Fructose-bisphosphate aldolase A OS=Mus musculus GN=Aldoa PE=1 SV=2
P05132	34.8	14	24	0.000253559	1.22843	cAMP-dependent protein kinase catalytic subunit alpha OS=Mus musculus GN=Prkaca PE=1 SV=3
P05201	47.9	34	88	0.000790146	2.01301	Aspartate aminotransferase, cytoplasmic OS=Mus musculus GN=Got1 PE=1 SV=3
P05202	60.9	60	190	0.00163855	3.06443	Aspartate aminotransferase, mitochondrial OS=Mus musculus GN=Got2 PE=1 SV=1
P05213	60.3	73	278	0.00228582	3.00867	Tubulin alpha-1B chain OS=Mus musculus GN=Tuba1b PE=1 SV=2
P05214	53.1	63	215	0.00177174	2.39625	Tubulin alpha-3 chain OS=Mus musculus GN=Tuba3a PE=1 SV=1
P05480	26.1	18	27	0.000185072	0.823896	Neuronal proto-oncogene tyrosine-protein kinase Src OS=Mus musculus GN=Src PE=1 SV=4
P05532	6.4	9	11	4.16663e-05	0.158777	Mast/stem cell growth factor receptor Kit OS=Mus musculus GN=Kit PE=1 SV=3
P05555	8.2	9	11	3.53784e-05	0.207814	Integrin alpha-M OS=Mus musculus GN=Itgam PE=1 SV=2
P06151	50.3	27	67	0.000748361	2.1842	L-lactate dehydrogenase A chain OS=Mus musculus GN=Ldha PE=1 SV=3
P06332	7.7	4	6	4.86866e-05	0.193988	T-cell surface glycoprotein CD4 OS=Mus musculus GN=Cd4 PE=1 SV=1
P06745	33.3	32	85	0.000564884	1.15278	Glucose-6-phosphate isomerase OS=Mus musculus GN=Gpi PE=1 SV=4
P06801	20.5	13	23	0.00014911	0.603245	NADP-dependent malic enzyme OS=Mus musculus GN=Me1 PE=1 SV=2
P06837	59	20	50	0.000816806	2.89045	Neuromodulin OS=Mus musculus GN=Gap43 PE=1 SV=1
P07356	35.1	15	22	0.000240656	1.24388	Annexin A2 OS=Mus musculus GN=Anxa2 PE=1 SV=2
P07724	45.9	38	68	0.000414744	1.8774	Serum albumin OS=Mus musculus GN=Alb PE=1 SV=3
P07759	5.3	2	3	2.66146e-05	0.129796	Serine protease inhibitor A3K OS=Mus musculus GN=Serpina3k PE=1 SV=2
P07901	50.2	75	209	0.00105735	2.17687	Heat shock protein HSP 90-alpha OS=Mus musculus GN=Hsp90aa1 PE=1 SV=4
P07934	5.7	3	6	5.73448e-05	0.14025	Phosphorylase b kinase gamma catalytic chain, skeletal muscle/heart isoform OS=Mus musculus GN=Phkg1 PE=1 SV=3
P08003	27.7	21	39	0.000226683	0.892344	Protein disulfide-isomerase A4 OS=Mus musculus GN=Pdia4 PE=1 SV=3
P08032	4.8	11	19	2.9175e-05	0.116863	Spectrin alpha chain, erythrocytic 1 OS=Mus musculus GN=Spta1 PE=1 SV=3
P08103	7.3	4	6	4.24614e-05	0.183042	Tyrosine-protein kinase HCK OS=Mus musculus GN=Hck PE=1 SV=4
P08113	42.3	58	118	0.00054561	1.6485	Endoplasmin OS=Mus musculus GN=Hsp90b1 PE=1 SV=2
P08226	45.3	27	57	0.000679656	1.83792	Apolipoprotein E OS=Mus musculus GN=Apoe PE=1 SV=2
P08228	41.6	8	16	0.000385278	1.60615	Superoxide dismutase [Cu-Zn] OS=Mus musculus GN=Sod1 PE=1 SV=2
P08249	65.1	62	252	0.00276477	3.47713	Malate dehydrogenase, mitochondrial OS=Mus musculus GN=Mdh2 PE=1 SV=3
P08414	19	10	17	0.000134416	0.548817	Calcium/calmodulin-dependent protein kinase type IV OS=Mus musculus GN=Camk4 PE=1 SV=2
P08551	53.4	47	100	0.000682928	2.41979	Neurofilament light polypeptide OS=Mus musculus GN=Nefl PE=1 SV=5
P08553	41.3	55	118	0.000516013	1.58821	Neurofilament medium polypeptide OS=Mus musculus GN=Nefm PE=1 SV=4
P08556	30.2	9	19	0.000372792	1.00447	GTPase NRas OS=Mus musculus GN=Nras PE=1 SV=1
P08752	56.6	25	63	0.000658092	2.68129	Guanine nucleotide-binding protein G(i) subunit alpha-2 OS=Mus musculus GN=Gnai2 PE=1 SV=5
P09041	19.9	14	24	0.000213427	0.581248	Phosphoglycerate kinase 2 OS=Mus musculus GN=Pgk2 PE=1 SV=4
P09055	18.2	12	15	6.97048e-05	0.520548	Integrin beta-1 OS=Mus musculus GN=Itgb1 PE=1 SV=1
P09103	45.4	32	58	0.000422556	1.84446	Protein disulfide-isomerase OS=Mus musculus GN=P4hb PE=1 SV=2
P09242	10.7	4	6	4.24614e-05	0.279381	Alkaline phosphatase, tissue-nonspecific isozyme OS=Mus musculus GN=Alpl PE=1 SV=2
P09405	33.4	28	56	0.000293727	1.15774	Nucleolin OS=Mus musculus GN=Ncl PE=1 SV=2
P09411	52.5	39	79	0.000702531	2.34965	Phosphoglycerate kinase 1 OS=Mus musculus GN=Pgk1 PE=1 SV=4
P09470	8.2	12	15	4.23967e-05	0.207814	Angiotensin-converting enzyme OS=Mus musculus GN=Ace PE=1 SV=3
P09528	30.8	7	12	0.000244503	1.03236	Ferritin heavy chain OS=Mus musculus GN=Fth1 PE=1 SV=2
P09671	32	13	24	0.000400897	1.0893	Superoxide dismutase [Mn], mitochondrial OS=Mus musculus GN=Sod2 PE=1 SV=3
P09922	5.4	3	16	9.40297e-05	0.1324	Interferon-induced GTP-binding protein Mx1 OS=Mus musculus GN=Mx1 PE=1 SV=1
P0C027	27.4	5	8	0.000180893	0.879317	Diphosphoinositol polyphosphate phosphohydrolase 3-alpha OS=Mus musculus GN=Nudt10 PE=1 SV=1
P0C028	27.4	5	8	0.000180893	0.879317	Diphosphoinositol polyphosphate phosphohydrolase 3-beta OS=Mus musculus GN=Nudt11 PE=1 SV=1
P0C090	6.3	8	10	3.12409e-05	0.156112	Roquin-2 OS=Mus musculus GN=Rc3h2 PE=1 SV=1
P0C0A3	22.5	6	12	0.000222498	0.678804	Charged multivesicular body protein 6 OS=Mus musculus GN=Chmp6 PE=1 SV=2
P0C0S6	26.6	5	6	0.000173826	0.845015	Histone H2A.Z OS=Mus musculus GN=H2afz PE=1 SV=2
P0C192	19.3	15	28	0.000146449	0.559552	Leucine-rich repeat-containing protein 4B OS=Mus musculus GN=Lrrc4b PE=1 SV=1
P0C7L0	12.2	7	11	8.41057e-05	0.324342	WAS/WASL-interacting protein family member 3 OS=Mus musculus GN=Wipf3 PE=1 SV=1
P0C7M9	12.3	4	6	0.000105449	0.327394	C-type lectin domain family 2 member L OS=Mus musculus GN=Clec2l PE=1 SV=1
P0C871	6.5	5	5	2.37103e-05	0.161449	Cytosolic phospholipase A2 beta OS=Mus musculus GN=Pla2g4b PE=2 SV=1
P0DI97	33.5	19	32	0.000253559	1.16272	Neurexin-1-beta OS=Mus musculus GN=Nrxn1 PE=1 SV=1
P10126	52.2	44	133	0.00106754	2.3266	Elongation factor 1-alpha 1 OS=Mus musculus GN=Eef1a1 PE=1 SV=3
P10605	14.2	9	15	0.000164084	0.386756	Cathepsin B OS=Mus musculus GN=Ctsb PE=1 SV=2
P10630	44	30	63	0.000574012	1.75423	Eukaryotic initiation factor 4A-II OS=Mus musculus GN=Eif4a2 PE=1 SV=2
P10637	29.6	28	68	0.000344017	0.97697	Microtubule-associated protein tau OS=Mus musculus GN=Mapt PE=1 SV=3
P10639	29.5	3	6	0.000211903	0.972423	Thioredoxin OS=Mus musculus GN=Txn PE=1 SV=3
P10649	71.1	31	67	0.00113971	4.14044	Glutathione S-transferase Mu 1 OS=Mus musculus GN=Gstm1 PE=1 SV=2
P10833	29.8	8	11	0.000187116	0.986095	Ras-related protein R-Ras OS=Mus musculus GN=Rras PE=1 SV=1
P10852	36.7	33	84	0.0005922	1.32809	4F2 cell-surface antigen heavy chain OS=Mus musculus GN=Slc3a2 PE=1 SV=1
P10854	47.6	12	23	0.000676911	1.99226	Histone H2B type 1-M OS=Mus musculus GN=Hist1h2bm PE=1 SV=2
P10922	21.6	5	9	0.000172034	0.644372	Histone H1.0 OS=Mus musculus GN=H1f0 PE=2 SV=4
P11031	37.8	5	8	0.000233594	1.38781	Activated RNA polymerase II transcriptional coactivator p15 OS=Mus musculus GN=Sub1 PE=1 SV=3
P11087	8.5	11	16	4.08347e-05	0.216186	Collagen alpha-1(I) chain OS=Mus musculus GN=Col1a1 PE=1 SV=4
P11103	14.7	11	13	4.75892e-05	0.402814	Poly [ADP-ribose] polymerase 1 OS=Mus musculus GN=Parp1 PE=1 SV=3
P11214	7.3	4	6	3.98028e-05	0.183042	Tissue-type plasminogen activator OS=Mus musculus GN=Plat PE=1 SV=3
P11352	14.4	2	2	3.68985e-05	0.393157	Glutathione peroxidase 1 OS=Mus musculus GN=Gpx1 PE=1 SV=2
P11404	33.8	6	11	0.000306701	1.17771	Fatty acid-binding protein, heart OS=Mus musculus GN=Fabp3 PE=1 SV=5
P11438	15.3	9	16	0.00014614	0.422329	Lysosome-associated membrane glycoprotein 1 OS=Mus musculus GN=Lamp1 PE=1 SV=2
P11499	46.5	67	181	0.000927074	1.91743	Heat shock protein HSP 90-beta OS=Mus musculus GN=Hsp90ab1 PE=1 SV=3
P11531	9.5	32	38	3.8313e-05	0.244515	Dystrophin OS=Mus musculus GN=Dmd PE=1 SV=3
P11589	28.3	3	3	6.1805e-05	0.918669	Major urinary protein 2 OS=Mus musculus GN=Mup2 PE=1 SV=1
P11627	23.4	37	68	0.00020013	0.713957	Neural cell adhesion molecule L1 OS=Mus musculus GN=L1cam PE=1 SV=1
P11798	54	58	246	0.00190845	2.46737	Calcium/calmodulin-dependent protein kinase type II subunit alpha OS=Mus musculus GN=Camk2a PE=1 SV=2
P11835	12.3	9	10	4.80972e-05	0.327394	Integrin beta-2 OS=Mus musculus GN=Itgb2 PE=1 SV=2
P11881	28.4	103	183	0.00024686	0.923092	Inositol 1,4,5-trisphosphate receptor type 1 OS=Mus musculus GN=Itpr1 PE=1 SV=2
P11983	43.3	38	67	0.000446863	1.71019	T-complex protein 1 subunit alpha OS=Mus musculus GN=Tcp1 PE=1 SV=3
P12023	21.3	27	48	0.000231167	0.633052	Amyloid beta A4 protein OS=Mus musculus GN=App PE=1 SV=3
P12367	51.9	26	52	0.000480876	2.3037	cAMP-dependent protein kinase type II-alpha regulatory subunit OS=Mus musculus GN=Prkar2a PE=1 SV=2
P12382	32.3	33	60	0.000285254	1.10378	ATP-dependent 6-phosphofructokinase, liver type OS=Mus musculus GN=Pfkl PE=1 SV=4
P12657	12.2	8	15	0.000120923	0.324342	Muscarinic acetylcholine receptor M1 OS=Mus musculus GN=Chrm1 PE=1 SV=2
P12658	16.9	5	8	0.000113664	0.475707	Calbindin OS=Mus musculus GN=Calb1 PE=1 SV=2
P12787	21.9	5	11	0.000279392	0.65577	Cytochrome c oxidase subunit 5A, mitochondrial OS=Mus musculus GN=Cox5a PE=1 SV=2
P12813	6.5	4	8	4.93617e-05	0.161449	Nuclear receptor subfamily 4 group A member 1 OS=Mus musculus GN=Nr4a1 PE=2 SV=1
P12815	26.2	4	9	0.000174737	0.8281	Programmed cell death protein 6 OS=Mus musculus GN=Pdcd6 PE=1 SV=2
P12849	36.7	12	16	0.000155729	1.32809	cAMP-dependent protein kinase type I-beta regulatory subunit OS=Mus musculus GN=Prkar1b PE=1 SV=2
P12960	44.5	86	224	0.000814371	1.78612	Contactin-1 OS=Mus musculus GN=Cntn1 PE=1 SV=1
P12970	33.5	19	39	0.000543698	1.16272	60S ribosomal protein L7a OS=Mus musculus GN=Rpl7a PE=1 SV=2
P13020	19.6	19	27	0.000128364	0.570363	Gelsolin OS=Mus musculus GN=Gsn PE=1 SV=3
P13541	10.9	17	22	4.20529e-05	0.285287	Myosin-3 OS=Mus musculus GN=Myh3 PE=2 SV=2
P13542	14.8	23	28	5.36047e-05	0.406048	Myosin-8 OS=Mus musculus GN=Myh8 PE=2 SV=2
P13595	46.5	97	298	0.000991097	1.91743	Neural cell adhesion molecule 1 OS=Mus musculus GN=Ncam1 PE=1 SV=3
P13707	26.6	9	14	0.000148757	0.845015	Glycerol-3-phosphate dehydrogenase [NAD(+)], cytoplasmic OS=Mus musculus GN=Gpd1 PE=1 SV=3
P13808	2.9	3	4	1.19913e-05	0.0690548	Anion exchange protein 2 OS=Mus musculus GN=Slc4a2 PE=1 SV=1
P14094	49	57	201	0.00245187	2.0903	Sodium/potassium-transporting ATPase subunit beta-1 OS=Mus musculus GN=Atp1b1 PE=1 SV=1
P14106	16.2	7	12	0.000175888	0.452112	Complement C1q subcomponent subunit B OS=Mus musculus GN=C1qb PE=1 SV=2
P14115	48.6	11	40	0.00100224	2.06196	60S ribosomal protein L27a OS=Mus musculus GN=Rpl27a PE=1 SV=5
P14131	76	23	51	0.00129536	4.7544	40S ribosomal protein S16 OS=Mus musculus GN=Rps16 PE=1 SV=4
P14148	47.4	34	70	0.00096141	1.97852	60S ribosomal protein L7 OS=Mus musculus GN=Rpl7 PE=1 SV=2
P14152	60.5	31	95	0.00105476	3.02717	Malate dehydrogenase, cytoplasmic OS=Mus musculus GN=Mdh1 PE=1 SV=3
P14206	30.5	16	32	0.000402256	1.01837	40S ribosomal protein SA OS=Mus musculus GN=Rpsa PE=1 SV=4
P14211	43.8	26	52	0.000463537	1.74157	Calreticulin OS=Mus musculus GN=Calr PE=1 SV=1
P14231	25.9	27	67	0.000856745	0.815516	Sodium/potassium-transporting ATPase subunit beta-2 OS=Mus musculus GN=Atp1b2 PE=1 SV=2
P14576	26.4	11	14	0.000103008	0.836538	Signal recognition particle 54 kDa protein OS=Mus musculus GN=Srp54 PE=1 SV=2
P14602	18.7	3	5	8.87152e-05	0.538155	Heat shock protein beta-1 OS=Mus musculus GN=Hspb1 PE=1 SV=3
P14685	48.7	34	58	0.000405814	2.06902	26S proteasome non-ATPase regulatory subunit 3 OS=Mus musculus GN=Psmd3 PE=1 SV=3
P14824	50.2	45	89	0.000490399	2.17687	Annexin A6 OS=Mus musculus GN=Anxa6 PE=1 SV=3
P14869	44.5	23	61	0.000713584	1.78612	60S acidic ribosomal protein P0 OS=Mus musculus GN=Rplp0 PE=1 SV=3
P14873	37.2	136	290	0.000436447	1.35505	Microtubule-associated protein 1B OS=Mus musculus GN=Map1b PE=1 SV=2
P15105	50.7	47	104	0.00103395	2.21366	Glutamine synthetase OS=Mus musculus GN=Glul PE=1 SV=6
P15116	21.9	22	34	0.000139163	0.65577	Cadherin-2 OS=Mus musculus GN=Cdh2 PE=1 SV=2
P15208	13.5	16	23	6.21653e-05	0.364583	Insulin receptor OS=Mus musculus GN=Insr PE=1 SV=2
P15209	17.5	18	40	0.000180672	0.496236	BDNF/NT-3 growth factors receptor OS=Mus musculus GN=Ntrk2 PE=1 SV=1
P15327	35.9	6	7	0.000100224	1.2856	Bisphosphoglycerate mutase OS=Mus musculus GN=Bpgm PE=1 SV=2
P15379	2.2	2	3	1.42993e-05	0.0519619	CD44 antigen OS=Mus musculus GN=Cd44 PE=1 SV=3
P15388	9.4	6	9	6.53125e-05	0.241652	Potassium voltage-gated channel subfamily C member 1 OS=Mus musculus GN=Kcnc1 PE=1 SV=1
P15508	37.7	112	201	0.000350267	1.38232	Spectrin beta chain, erythrocytic OS=Mus musculus GN=Sptb PE=1 SV=4
P15532	44.1	9	17	0.000414744	1.76058	Nucleoside diphosphate kinase A OS=Mus musculus GN=Nme1 PE=1 SV=1
P15626	29.4	7	10	0.000170105	0.967886	Glutathione S-transferase Mu 2 OS=Mus musculus GN=Gstm2 PE=1 SV=2
P15864	22.6	8	14	0.000244888	0.682674	Histone H1.2 OS=Mus musculus GN=Hist1h1c PE=1 SV=2
P15920	9.1	12	25	0.000108303	0.233105	V-type proton ATPase 116 kDa subunit a isoform 2 OS=Mus musculus GN=Atp6v0a2 PE=1 SV=2
P16054	22.5	18	28	0.000140885	0.678804	Protein kinase C epsilon type OS=Mus musculus GN=Prkce PE=1 SV=1
P16092	9.7	7	11	4.96244e-05	0.250259	Fibroblast growth factor receptor 1 OS=Mus musculus GN=Fgfr1 PE=1 SV=2
P16125	43.1	32	86	0.000954831	1.69774	L-lactate dehydrogenase B chain OS=Mus musculus GN=Ldhb PE=1 SV=2
P16283	14.5	15	23	6.95117e-05	0.396368	Anion exchange protein 3 OS=Mus musculus GN=Slc4a3 PE=1 SV=2
P16330	59.8	55	137	0.00120961	2.96278	2',3'-cyclic-nucleotide 3'-phosphodiesterase OS=Mus musculus GN=Cnp PE=1 SV=3
P16332	15.4	13	22	0.000109068	0.425608	Methylmalonyl-CoA mutase, mitochondrial OS=Mus musculus GN=Mut PE=1 SV=2
P16381	31.7	29	49	0.000275313	1.07491	Putative ATP-dependent RNA helicase Pl10 OS=Mus musculus GN=D1Pas1 PE=1 SV=1
P16388	31.5	16	26	0.000194779	1.06538	Potassium voltage-gated channel subfamily A member 1 OS=Mus musculus GN=Kcna1 PE=1 SV=1
P16390	17.6	14	25	0.000175582	0.499685	Potassium voltage-gated channel subfamily A member 3 OS=Mus musculus GN=Kcna3 PE=1 SV=3
P16460	22.8	12	20	0.000180014	0.690441	Argininosuccinate synthase OS=Mus musculus GN=Ass1 PE=1 SV=1
P16546	80.2	502	1265	0.00189765	5.3387	Spectrin alpha chain, non-erythrocytic 1 OS=Mus musculus GN=Sptan1 PE=1 SV=4
P16627	30.9	29	75	0.000433888	1.03704	Heat shock 70 kDa protein 1-like OS=Mus musculus GN=Hspa1l PE=1 SV=4
P16858	67	69	327	0.00364148	3.67735	Glyceraldehyde-3-phosphate dehydrogenase OS=Mus musculus GN=Gapdh PE=1 SV=2
P17047	6	3	9	8.04209e-05	0.148154	Lysosome-associated membrane glycoprotein 2 OS=Mus musculus GN=Lamp2 PE=1 SV=2
P17156	59.1	70	181	0.00106035	2.89942	Heat shock-related 70 kDa protein 2 OS=Mus musculus GN=Hspa2 PE=1 SV=2
P17182	62.9	54	148	0.00126458	3.25598	Alpha-enolase OS=Mus musculus GN=Eno1 PE=1 SV=3
P17183	56	42	86	0.000734824	2.63078	Gamma-enolase OS=Mus musculus GN=Eno2 PE=1 SV=2
P17225	11.6	4	6	4.22197e-05	0.306171	Polypyrimidine tract-binding protein 1 OS=Mus musculus GN=Ptbp1 PE=1 SV=2
P17426	57.4	117	326	0.00123736	2.74973	AP-2 complex subunit alpha-1 OS=Mus musculus GN=Ap2a1 PE=1 SV=1
P17427	53.7	98	274	0.00108323	2.4435	AP-2 complex subunit alpha-2 OS=Mus musculus GN=Ap2a2 PE=1 SV=2
P17439	8.5	5	9	6.48052e-05	0.216186	Glucosylceramidase OS=Mus musculus GN=Gba PE=1 SV=1
P17563	5.7	3	5	3.92828e-05	0.14025	Selenium-binding protein 1 OS=Mus musculus GN=Selenbp1 PE=1 SV=2
P17665	30.2	5	17	0.00100065	1.00447	Cytochrome c oxidase subunit 7C, mitochondrial OS=Mus musculus GN=Cox7c PE=1 SV=1
P17710	58.2	135	453	0.0017247	2.81944	Hexokinase-1 OS=Mus musculus GN=Hk1 PE=1 SV=3
P17742	53	26	77	0.00174109	2.38844	Peptidyl-prolyl cis-trans isomerase A OS=Mus musculus GN=Ppia PE=1 SV=2
P17751	57.9	24	43	0.0005333	2.79315	Triosephosphate isomerase OS=Mus musculus GN=Tpi1 PE=1 SV=4
P17809	14.6	12	20	0.000150744	0.399587	Solute carrier family 2, facilitated glucose transporter member 1 OS=Mus musculus GN=Slc2a1 PE=1 SV=4
P17879	33.8	32	83	0.000479422	1.17771	Heat shock 70 kDa protein 1B OS=Mus musculus GN=Hspa1b PE=1 SV=3
P17897	27.7	4	4	0.000100224	0.892344	Lysozyme C-1 OS=Mus musculus GN=Lyz1 PE=1 SV=1
P18052	20.6	18	30	0.000134197	0.606941	Receptor-type tyrosine-protein phosphatase alpha OS=Mus musculus GN=Ptpra PE=1 SV=3
P18242	19.3	10	16	0.000144714	0.559552	Cathepsin D OS=Mus musculus GN=Ctsd PE=1 SV=1
P18572	12.6	7	13	0.000123928	0.336596	Basigin OS=Mus musculus GN=Bsg PE=1 SV=2
P18581	6.4	6	10	5.64429e-05	0.158777	Cationic amino acid transporter 2 OS=Mus musculus GN=Slc7a2 PE=1 SV=3
P18654	14.3	9	13	6.51458e-05	0.389953	Ribosomal protein S6 kinase alpha-3 OS=Mus musculus GN=Rps6ka3 PE=1 SV=2
P18760	72.9	26	58	0.00129567	4.35797	Cofilin-1 OS=Mus musculus GN=Cfl1 PE=1 SV=3
P18872	47.2	49	196	0.00205318	1.96483	Guanine nucleotide-binding protein G(o) subunit alpha OS=Mus musculus GN=Gnao1 PE=1 SV=3
P19096	27.9	83	144	0.000213257	0.901078	Fatty acid synthase OS=Mus musculus GN=Fasn PE=1 SV=2
P19157	24.8	4	9	0.000158927	0.770109	Glutathione S-transferase P 1 OS=Mus musculus GN=Gstp1 PE=1 SV=2
P19246	16.1	26	45	0.000153095	0.448772	Neurofilament heavy polypeptide OS=Mus musculus GN=Nefh PE=1 SV=3
P19253	63.5	25	70	0.00127872	3.31519	60S ribosomal protein L13a OS=Mus musculus GN=Rpl13a PE=1 SV=4
P19324	7.9	4	5	4.4464e-05	0.199499	Serpin H1 OS=Mus musculus GN=Serpinh1 PE=1 SV=3
P19536	54.7	16	42	0.00121678	2.52371	Cytochrome c oxidase subunit 5B, mitochondrial OS=Mus musculus GN=Cox5b PE=1 SV=1
P19639	28	8	14	0.000238148	0.905461	Glutathione S-transferase Mu 3 OS=Mus musculus GN=Gstm3 PE=1 SV=2
P19783	58	20	52	0.00114101	2.80189	Cytochrome c oxidase subunit 4 isoform 1, mitochondrial OS=Mus musculus GN=Cox4i1 PE=1 SV=2
P20029	47.8	61	139	0.000786952	2.00608	78 kDa glucose-regulated protein OS=Mus musculus GN=Hspa5 PE=1 SV=3
P20060	22.2	20	34	0.000235228	0.667247	Beta-hexosaminidase subunit beta OS=Mus musculus GN=Hexb PE=1 SV=2
P20108	19.8	12	28	0.000404017	0.577611	Thioredoxin-dependent peroxide reductase, mitochondrial OS=Mus musculus GN=Prdx3 PE=1 SV=1
P20152	48.3	24	39	0.000310351	2.04088	Vimentin OS=Mus musculus GN=Vim PE=1 SV=3
P20352	12.6	5	7	8.82928e-05	0.336596	Tissue factor OS=Mus musculus GN=F3 PE=1 SV=2
P20357	53	186	405	0.000821587	2.38844	Microtubule-associated protein 2 OS=Mus musculus GN=Map2 PE=1 SV=2
P20444	35	39	83	0.000458019	1.23872	Protein kinase C alpha type OS=Mus musculus GN=Prkca PE=1 SV=3
P20612	6.3	7	18	0.000190712	0.156112	Guanine nucleotide-binding protein G(t) subunit alpha-1 OS=Mus musculus GN=Gnat1 PE=1 SV=3
P20917	17.3	13	25	0.000148095	0.489361	Myelin-associated glycoprotein OS=Mus musculus GN=Mag PE=1 SV=2
P21107	38.6	16	25	0.000325289	1.4322	Tropomyosin alpha-3 chain OS=Mus musculus GN=Tpm3 PE=1 SV=3
P21126	14	3	4	9.44789e-05	0.380384	Ubiquitin-like protein 4A OS=Mus musculus GN=Ubl4a PE=1 SV=1
P21271	13.4	33	53	0.000108108	0.361445	Unconventional myosin-Vb OS=Mus musculus GN=Myo5b PE=1 SV=2
P21278	52.4	28	68	0.000702407	2.34195	Guanine nucleotide-binding protein subunit alpha-11 OS=Mus musculus GN=Gna11 PE=1 SV=1
P21279	49	31	69	0.000712737	2.0903	Guanine nucleotide-binding protein G(q) subunit alpha OS=Mus musculus GN=Gnaq PE=1 SV=4
P21460	25	5	9	0.000238391	0.778279	Cystatin-C OS=Mus musculus GN=Cst3 PE=1 SV=2
P21550	13.4	9	25	0.000213612	0.361445	Beta-enolase OS=Mus musculus GN=Eno3 PE=1 SV=3
P21661	14.9	10	11	6.40365e-05	0.409289	Neuroendocrine convertase 2 OS=Mus musculus GN=Pcsk2 PE=1 SV=1
P21803	9.5	8	11	4.96849e-05	0.244515	Fibroblast growth factor receptor 2 OS=Mus musculus GN=Fgfr2 PE=1 SV=4
P21836	32.6	17	28	0.000169108	1.11836	Acetylcholinesterase OS=Mus musculus GN=Ache PE=1 SV=1
P21956	12.7	5	6	4.80557e-05	0.339677	Lactadherin OS=Mus musculus GN=Mfge8 PE=1 SV=3
P21995	20.3	6	10	0.000112373	0.595879	Embigin OS=Mus musculus GN=Emb PE=1 SV=2
P22315	19	11	16	0.000141268	0.548817	Ferrochelatase, mitochondrial OS=Mus musculus GN=Fech PE=1 SV=2
P22437	15	11	17	0.000104719	0.412538	Prostaglandin G/H synthase 1 OS=Mus musculus GN=Ptgs1 PE=1 SV=1
P22723	28.5	20	28	0.000219056	0.927525	Gamma-aminobutyric acid receptor subunit gamma-2 OS=Mus musculus GN=Gabrg2 PE=1 SV=3
P22892	28.6	30	54	0.000243611	0.931968	AP-1 complex subunit gamma-1 OS=Mus musculus GN=Ap1g1 PE=1 SV=3
P22933	17.8	4	5	4.12951e-05	0.506607	Gamma-aminobutyric acid receptor subunit delta OS=Mus musculus GN=Gabrd PE=2 SV=1
P23116	49.7	112	217	0.000598735	2.14051	Eukaryotic translation initiation factor 3 subunit A OS=Mus musculus GN=Eif3a PE=1 SV=5
P23242	31.4	13	20	0.000194152	1.06063	Gap junction alpha-1 protein OS=Mus musculus GN=Gja1 PE=1 SV=2
P23492	16.6	4	5	6.41574e-05	0.465548	Purine nucleoside phosphorylase OS=Mus musculus GN=Pnp PE=1 SV=2
P23506	20.3	7	9	0.000147025	0.595879	Protein-L-isoaspartate(D-aspartate) O-methyltransferase OS=Mus musculus GN=Pcmt1 PE=1 SV=3
P23780	7	4	4	2.29261e-05	0.174898	Beta-galactosidase OS=Mus musculus GN=Glb1 PE=1 SV=1
P23818	37.9	48	102	0.00041703	1.39332	Glutamate receptor 1 OS=Mus musculus GN=Gria1 PE=1 SV=1
P23819	45.5	67	164	0.000688744	1.85102	Glutamate receptor 2 OS=Mus musculus GN=Gria2 PE=1 SV=3
P23927	20.6	4	5	0.000105951	0.606941	Alpha-crystallin B chain OS=Mus musculus GN=Cryab PE=1 SV=2
P24270	29.8	17	23	0.000161842	0.986095	Catalase OS=Mus musculus GN=Cat PE=1 SV=4
P24288	14.2	6	10	9.60699e-05	0.386756	Branched-chain-amino-acid aminotransferase, cytosolic OS=Mus musculus GN=Bcat1 PE=1 SV=2
P24369	43.5	15	34	0.000583713	1.7227	Peptidyl-prolyl cis-trans isomerase B OS=Mus musculus GN=Ppib PE=1 SV=2
P24457	5.4	4	4	2.94309e-05	0.1324	Cytochrome P450 2D11 OS=Mus musculus GN=Cyp2d11 PE=2 SV=2
P24472	23.9	8	12	0.000200448	0.733804	Glutathione S-transferase A4 OS=Mus musculus GN=Gsta4 PE=1 SV=3
P24527	26.8	15	20	0.000121385	0.853532	Leukotriene A-4 hydrolase OS=Mus musculus GN=Lta4h PE=1 SV=4
P24529	12.7	7	11	8.19102e-05	0.339677	Tyrosine 3-monooxygenase OS=Mus musculus GN=Th PE=1 SV=3
P24547	6.8	4	7	5.05021e-05	0.169499	Inosine-5'-monophosphate dehydrogenase 2 OS=Mus musculus GN=Impdh2 PE=1 SV=2
P24549	16.4	11	18	0.000133232	0.458814	Retinal dehydrogenase 1 OS=Mus musculus GN=Aldh1a1 PE=1 SV=5
P24638	8.3	4	7	6.13666e-05	0.210598	Lysosomal acid phosphatase OS=Mus musculus GN=Acp2 PE=1 SV=2
P24668	55	15	24	0.000320141	2.54813	Cation-dependent mannose-6-phosphate receptor OS=Mus musculus GN=M6pr PE=1 SV=1
P25444	63.8	28	67	0.000847972	3.3451	40S ribosomal protein S2 OS=Mus musculus GN=Rps2 PE=1 SV=3
P25911	12.3	6	9	6.51849e-05	0.327394	Tyrosine-protein kinase Lyn OS=Mus musculus GN=Lyn PE=1 SV=4
P25976	15.4	13	14	6.78643e-05	0.425608	Nucleolar transcription factor 1 OS=Mus musculus GN=Ubtf PE=1 SV=1
P26039	20.4	56	88	0.000128426	0.599558	Talin-1 OS=Mus musculus GN=Tln1 PE=1 SV=2
P26040	49.8	47	88	0.000556877	2.14775	Ezrin OS=Mus musculus GN=Ezr PE=1 SV=3
P26041	48	32	51	0.00032777	2.01995	Moesin OS=Mus musculus GN=Msn PE=1 SV=3
P26043	33.6	28	53	0.000337118	1.1677	Radixin OS=Mus musculus GN=Rdx PE=1 SV=3
P26048	20	13	27	0.000222004	0.584893	Gamma-aminobutyric acid receptor subunit alpha-2 OS=Mus musculus GN=Gabra2 PE=1 SV=1
P26049	22.6	12	23	0.000173355	0.682674	Gamma-aminobutyric acid receptor subunit alpha-3 OS=Mus musculus GN=Gabra3 PE=1 SV=1
P26231	27.7	32	56	0.00022921	0.892344	Catenin alpha-1 OS=Mus musculus GN=Ctnna1 PE=1 SV=1
P26369	11.8	6	9	7.02625e-05	0.3122	Splicing factor U2AF 65 kDa subunit OS=Mus musculus GN=U2af2 PE=1 SV=3
P26443	53.8	54	128	0.000850649	2.45144	Glutamate dehydrogenase 1, mitochondrial OS=Mus musculus GN=Glud1 PE=1 SV=1
P26450	13.3	11	12	6.14635e-05	0.358313	Phosphatidylinositol 3-kinase regulatory subunit alpha OS=Mus musculus GN=Pik3r1 PE=1 SV=2
P26516	15.3	4	6	6.9314e-05	0.422329	26S proteasome non-ATPase regulatory subunit 7 OS=Mus musculus GN=Psmd7 PE=1 SV=2
P26638	20.1	11	17	0.000123127	0.588547	Serine--tRNA ligase, cytoplasmic OS=Mus musculus GN=Sars PE=1 SV=3
P26645	31.4	9	19	0.000228018	1.06063	Myristoylated alanine-rich C-kinase substrate OS=Mus musculus GN=Marcks PE=1 SV=2
P26883	13	2	3	0.000103008	0.348963	Peptidyl-prolyl cis-trans isomerase FKBP1A OS=Mus musculus GN=Fkbp1a PE=1 SV=2
P27048	6.5	3	5	8.02662e-05	0.161449	Small nuclear ribonucleoprotein-associated protein B OS=Mus musculus GN=Snrpb PE=1 SV=1
P27545	6.9	5	8	8.47611e-05	0.172195	Ceramide synthase 1 OS=Mus musculus GN=Cers1 PE=1 SV=1
P27546	24.3	36	56	0.000184591	0.749847	Microtubule-associated protein 4 OS=Mus musculus GN=Map4 PE=1 SV=3
P27600	23.5	10	17	0.000166335	0.717908	Guanine nucleotide-binding protein subunit alpha-12 OS=Mus musculus GN=Gna12 PE=1 SV=3
P27601	41.9	20	42	0.000413126	1.62422	Guanine nucleotide-binding protein subunit alpha-13 OS=Mus musculus GN=Gna13 PE=1 SV=1
P27612	10.6	9	14	6.53856e-05	0.276439	Phospholipase A-2-activating protein OS=Mus musculus GN=Plaa PE=1 SV=4
P27659	47.4	35	80	0.000736138	1.97852	60S ribosomal protein L3 OS=Mus musculus GN=Rpl3 PE=1 SV=3
P27661	43.4	6	8	0.000207457	1.71644	Histone H2AX OS=Mus musculus GN=H2afx PE=1 SV=2
P27671	15	21	29	8.52144e-05	0.412538	Ras-specific guanine nucleotide-releasing factor 1 OS=Mus musculus GN=Rasgrf1 PE=1 SV=2
P27773	51.7	38	83	0.000609483	2.28852	Protein disulfide-isomerase A3 OS=Mus musculus GN=Pdia3 PE=1 SV=2
P28028	6.8	6	8	3.68985e-05	0.169499	Serine/threonine-protein kinase B-raf OS=Mus musculus GN=Braf PE=1 SV=3
P28271	18	16	27	0.000112625	0.513561	Cytoplasmic aconitate hydratase OS=Mus musculus GN=Aco1 PE=1 SV=3
P28352	10.1	3	5	5.84905e-05	0.261828	DNA-(apurinic or apyrimidinic site) lyase OS=Mus musculus GN=Apex1 PE=1 SV=2
P28474	14.7	7	14	0.000138813	0.402814	Alcohol dehydrogenase class-3 OS=Mus musculus GN=Adh5 PE=1 SV=3
P28571	8.5	5	8	4.28705e-05	0.216186	Sodium- and chloride-dependent glycine transporter 1 OS=Mus musculus GN=Slc6a9 PE=1 SV=3
P28650	15.8	6	10	8.11444e-05	0.438799	Adenylosuccinate synthetase isozyme 1 OS=Mus musculus GN=Adssl1 PE=1 SV=2
P28652	54.1	62	219	0.00149837	2.47536	Calcium/calmodulin-dependent protein kinase type II subunit beta OS=Mus musculus GN=Camk2b PE=1 SV=2
P28656	9.2	3	6	5.69048e-05	0.235947	Nucleosome assembly protein 1-like 1 OS=Mus musculus GN=Nap1l1 PE=1 SV=2
P28658	11.2	6	7	5.46486e-05	0.294196	Ataxin-10 OS=Mus musculus GN=Atxn10 PE=1 SV=2
P28659	6.4	4	8	6.10419e-05	0.158777	CUGBP Elav-like family member 1 OS=Mus musculus GN=Celf1 PE=1 SV=2
P28660	35.3	70	164	0.00053915	1.25424	Nck-associated protein 1 OS=Mus musculus GN=Nckap1 PE=1 SV=2
P28661	39.7	25	48	0.000372381	1.49459	Septin-4 OS=Mus musculus GN=Sept4 PE=1 SV=1
P28663	77.9	40	120	0.00149327	5.01174	Beta-soluble NSF attachment protein OS=Mus musculus GN=Napb PE=1 SV=2
P28665	6.8	7	7	1.75868e-05	0.169499	Murinoglobulin-1 OS=Mus musculus GN=Mug1 PE=1 SV=3
P28666	3.2	4	4	1.02227e-05	0.0764652	Murinoglobulin-2 OS=Mus musculus GN=Mug2 PE=1 SV=2
P28667	8.5	2	3	5.56245e-05	0.216186	MARCKS-related protein OS=Mus musculus GN=Marcksl1 PE=1 SV=2
P28738	38.7	51	77	0.000298681	1.43781	Kinesin heavy chain isoform 5C OS=Mus musculus GN=Kif5c PE=1 SV=3
P28740	34.5	34	74	0.00038924	1.21309	Kinesin-like protein KIF2A OS=Mus musculus GN=Kif2a PE=1 SV=2
P28741	11.6	10	14	7.40601e-05	0.306171	Kinesin-like protein KIF3A OS=Mus musculus GN=Kif3a PE=1 SV=2
P28867	25.5	19	22	0.000121042	0.798871	Protein kinase C delta type OS=Mus musculus GN=Prkcd PE=1 SV=3
P29319	9.5	10	16	6.03589e-05	0.244515	Ephrin type-A receptor 3 OS=Mus musculus GN=Epha3 PE=1 SV=1
P29341	51.4	63	142	0.000827953	2.26588	Polyadenylate-binding protein 1 OS=Mus musculus GN=Pabpc1 PE=1 SV=2
P29387	30.6	22	62	0.000676219	1.02302	Guanine nucleotide-binding protein subunit beta-4 OS=Mus musculus GN=Gnb4 PE=1 SV=4
P29391	37.7	9	12	0.000243167	1.38232	Ferritin light chain 1 OS=Mus musculus GN=Ftl1 PE=1 SV=2
P29416	5.7	4	6	4.21397e-05	0.14025	Beta-hexosaminidase subunit alpha OS=Mus musculus GN=Hexa PE=1 SV=2
P29533	8.8	8	15	7.52699e-05	0.224616	Vascular cell adhesion protein 1 OS=Mus musculus GN=Vcam1 PE=1 SV=1
P29621	5.3	2	3	2.66784e-05	0.129796	Serine protease inhibitor A3C OS=Mus musculus GN=Serpina3c PE=2 SV=1
P29758	24.1	10	14	0.00011826	0.741807	Ornithine aminotransferase, mitochondrial OS=Mus musculus GN=Oat PE=1 SV=1
P30115	10	3	4	6.71185e-05	0.258925	Glutathione S-transferase A3 OS=Mus musculus GN=Gsta3 PE=1 SV=2
P30275	57.9	37	177	0.00157026	2.79315	Creatine kinase U-type, mitochondrial OS=Mus musculus GN=Ckmt1 PE=1 SV=1
P30416	27.9	15	21	0.000170031	0.901078	Peptidyl-prolyl cis-trans isomerase FKBP4 OS=Mus musculus GN=Fkbp4 PE=1 SV=5
P30677	16.1	9	26	0.000271594	0.448772	Guanine nucleotide-binding protein subunit alpha-14 OS=Mus musculus GN=Gna14 PE=1 SV=2
P30875	7.9	3	8	8.03967e-05	0.199499	Somatostatin receptor type 2 OS=Mus musculus GN=Sstr2 PE=2 SV=1
P30999	25.7	28	50	0.00019767	0.807174	Catenin delta-1 OS=Mus musculus GN=Ctnnd1 PE=1 SV=2
P31001	25.8	11	14	0.000110695	0.81134	Desmin OS=Mus musculus GN=Des PE=1 SV=3
P31230	17.4	6	12	0.000143547	0.492794	Aminoacyl tRNA synthase complex-interacting multifunctional protein 1 OS=Mus musculus GN=Aimp1 PE=1 SV=2
P31254	11.5	11	18	6.30901e-05	0.303167	Ubiquitin-like modifier-activating enzyme 1 Y OS=Mus musculus GN=Uba1y PE=1 SV=2
P31324	57	33	65	0.000579421	2.71535	cAMP-dependent protein kinase type II-beta regulatory subunit OS=Mus musculus GN=Prkar2b PE=1 SV=3
P31648	22	26	54	0.000334304	0.659587	Sodium- and chloride-dependent GABA transporter 1 OS=Mus musculus GN=Slc6a1 PE=1 SV=2
P31649	2.5	3	4	2.46398e-05	0.0592537	Sodium- and chloride-dependent GABA transporter 2 OS=Mus musculus GN=Slc6a13 PE=1 SV=1
P31650	18.7	23	60	0.000354861	0.538155	Sodium- and chloride-dependent GABA transporter 3 OS=Mus musculus GN=Slc6a11 PE=1 SV=2
P31651	5.9	4	5	3.01979e-05	0.145513	Sodium- and chloride-dependent betaine transporter OS=Mus musculus GN=Slc6a12 PE=2 SV=1
P31750	16.7	7	8	6.1805e-05	0.468926	RAC-alpha serine/threonine-protein kinase OS=Mus musculus GN=Akt1 PE=1 SV=2
P31938	22.9	16	36	0.000339691	0.694338	Dual specificity mitogen-activated protein kinase kinase 1 OS=Mus musculus GN=Map2k1 PE=1 SV=2
P32020	8	6	8	5.42347e-05	0.202264	Non-specific lipid-transfer protein OS=Mus musculus GN=Scp2 PE=1 SV=3
P32037	18.3	20	51	0.000383617	0.524053	Solute carrier family 2, facilitated glucose transporter member 3 OS=Mus musculus GN=Slc2a3 PE=1 SV=1
P32067	28.4	17	21	0.000187649	0.923092	Lupus La protein homolog OS=Mus musculus GN=Ssb PE=1 SV=1
P32211	14.8	6	8	6.1934e-05	0.406048	Muscarinic acetylcholine receptor M4 OS=Mus musculus GN=Chrm4 PE=2 SV=1
P32233	13.9	5	9	9.09392e-05	0.377209	Developmentally-regulated GTP-binding protein 1 OS=Mus musculus GN=Drg1 PE=1 SV=1
P32883	41.3	11	21	0.000412033	1.58821	GTPase KRas OS=Mus musculus GN=Kras PE=1 SV=1
P32921	24.7	15	20	0.000154191	0.766038	Tryptophan--tRNA ligase, cytoplasmic OS=Mus musculus GN=Wars PE=1 SV=2
P33173	23.1	42	72	0.000157521	0.702159	Kinesin-like protein KIF1A OS=Mus musculus GN=Kif1a PE=1 SV=2
P33175	16.7	18	31	0.000111935	0.468926	Kinesin heavy chain isoform 5A OS=Mus musculus GN=Kif5a PE=1 SV=3
P34022	19.2	5	6	0.000109605	0.555966	Ran-specific GTPase-activating protein OS=Mus musculus GN=Ranbp1 PE=1 SV=2
P34152	25	26	41	0.000139486	0.778279	Focal adhesion kinase 1 OS=Mus musculus GN=Ptk2 PE=1 SV=3
P34884	13.9	2	3	9.67382e-05	0.377209	Macrophage migration inhibitory factor OS=Mus musculus GN=Mif PE=1 SV=2
P34914	4.3	2	3	2.0081e-05	0.104079	Bifunctional epoxide hydrolase 2 OS=Mus musculus GN=Ephx2 PE=1 SV=2
P35235	21.1	14	18	0.000111808	0.625549	Tyrosine-protein phosphatase non-receptor type 11 OS=Mus musculus GN=Ptpn11 PE=1 SV=2
P35276	22.8	8	26	0.000440254	0.690441	Ras-related protein Rab-3D OS=Mus musculus GN=Rab3d PE=1 SV=1
P35278	69	29	51	0.00087557	3.89779	Ras-related protein Rab-5C OS=Mus musculus GN=Rab5c PE=1 SV=2
P35279	38.9	15	34	0.000606164	1.44906	Ras-related protein Rab-6A OS=Mus musculus GN=Rab6a PE=1 SV=4
P35282	41.9	14	21	0.000350785	1.62422	Ras-related protein Rab-21 OS=Mus musculus GN=Rab21 PE=1 SV=4
P35283	60.1	22	31	0.000473075	2.99025	Ras-related protein Rab-12 OS=Mus musculus GN=Rab12 PE=1 SV=3
P35285	28.9	5	8	0.000152919	0.94536	Ras-related protein Rab-22A OS=Mus musculus GN=Rab22a PE=1 SV=2
P35288	33.3	9	12	0.000187762	1.15278	Ras-related protein Rab-23 OS=Mus musculus GN=Rab23 PE=1 SV=2
P35290	33	6	9	0.000164407	1.13796	Ras-related protein Rab-24 OS=Mus musculus GN=Rab24 PE=1 SV=2
P35293	47.6	13	27	0.000486039	1.99226	Ras-related protein Rab-18 OS=Mus musculus GN=Rab18 PE=1 SV=2
P35347	7	3	4	3.57426e-05	0.174898	Corticotropin-releasing factor receptor 1 OS=Mus musculus GN=Crhr1 PE=1 SV=1
P35363	10	4	5	3.93662e-05	0.258925	5-hydroxytryptamine receptor 2A OS=Mus musculus GN=Htr2a PE=1 SV=1
P35436	15	26	41	0.000103853	0.412538	Glutamate receptor ionotropic, NMDA 2A OS=Mus musculus GN=Grin2a PE=1 SV=2
P35438	35.1	54	102	0.000403248	1.24388	Glutamate receptor ionotropic, NMDA 1 OS=Mus musculus GN=Grin1 PE=1 SV=1
P35486	53.8	42	141	0.00134069	2.45144	Pyruvate dehydrogenase E1 component subunit alpha, somatic form, mitochondrial OS=Mus musculus GN=Pdha1 PE=1 SV=1
P35505	8.6	3	4	3.54014e-05	0.21899	Fumarylacetoacetase OS=Mus musculus GN=Fah PE=1 SV=2
P35550	18	7	10	0.000113404	0.513561	rRNA 2'-O-methyltransferase fibrillarin OS=Mus musculus GN=Fbl PE=1 SV=2
P35564	40.4	47	118	0.000740405	1.53513	Calnexin OS=Mus musculus GN=Canx PE=1 SV=1
P35585	39	20	34	0.000298066	1.45471	AP-1 complex subunit mu-1 OS=Mus musculus GN=Ap1m1 PE=1 SV=3
P35689	8.5	9	13	4.12033e-05	0.216186	DNA repair protein complementing XP-G cells homolog OS=Mus musculus GN=Ercc5 PE=1 SV=4
P35700	35.7	14	38	0.000708117	1.2751	Peroxiredoxin-1 OS=Mus musculus GN=Prdx1 PE=1 SV=1
P35762	11.9	7	13	0.000204271	0.315225	CD81 antigen OS=Mus musculus GN=Cd81 PE=1 SV=2
P35802	39.2	27	74	0.000987101	1.46604	Neuronal membrane glycoprotein M6-a OS=Mus musculus GN=Gpm6a PE=1 SV=1
P35803	32.3	32	85	0.000960992	1.10378	Neuronal membrane glycoprotein M6-b OS=Mus musculus GN=Gpm6b PE=1 SV=2
P35821	7.2	3	4	3.43361e-05	0.180321	Tyrosine-protein phosphatase non-receptor type 1 OS=Mus musculus GN=Ptpn1 PE=1 SV=2
P35922	30.5	18	30	0.000181187	1.01837	Fragile X mental retardation protein 1 homolog OS=Mus musculus GN=Fmr1 PE=1 SV=1
P35979	73.3	13	22	0.00049444	4.40754	60S ribosomal protein L12 OS=Mus musculus GN=Rpl12 PE=1 SV=2
P35980	45.7	15	37	0.000729824	1.86418	60S ribosomal protein L18 OS=Mus musculus GN=Rpl18 PE=1 SV=3
P35991	10	5	6	3.37629e-05	0.258925	Tyrosine-protein kinase BTK OS=Mus musculus GN=Btk PE=1 SV=4
P36552	21.9	11	13	0.000108821	0.65577	Oxygen-dependent coproporphyrinogen-III oxidase, mitochondrial OS=Mus musculus GN=Cpox PE=1 SV=2
P36916	22.2	18	29	0.000177167	0.667247	Guanine nucleotide-binding protein-like 1 OS=Mus musculus GN=Gnl1 PE=1 SV=4
P37040	35.8	30	59	0.000322698	1.28034	NADPH--cytochrome P450 reductase OS=Mus musculus GN=Por PE=1 SV=2
P38060	12.3	4	5	5.70507e-05	0.327394	Hydroxymethylglutaryl-CoA lyase, mitochondrial OS=Mus musculus GN=Hmgcl PE=1 SV=2
P38647	48.3	56	138	0.000753675	2.04088	Stress-70 protein, mitochondrial OS=Mus musculus GN=Hspa9 PE=1 SV=3
P39038	9.5	8	12	4.87399e-05	0.244515	Cadherin-4 OS=Mus musculus GN=Cdh4 PE=2 SV=1
P39053	64.5	135	478	0.00204448	3.4157	Dynamin-1 OS=Mus musculus GN=Dnm1 PE=1 SV=2
P39054	29.1	48	152	0.000647886	0.95434	Dynamin-2 OS=Mus musculus GN=Dnm2 PE=1 SV=2
P39087	20.4	17	23	9.39326e-05	0.599558	Glutamate receptor ionotropic, kainate 2 OS=Mus musculus GN=Grik2 PE=1 SV=4
P39447	25.3	40	60	0.000127506	0.790606	Tight junction protein ZO-1 OS=Mus musculus GN=Tjp1 PE=1 SV=2
P39688	28.5	16	24	0.000165734	0.927525	Tyrosine-protein kinase Fyn OS=Mus musculus GN=Fyn PE=1 SV=4
P39749	12.2	5	5	4.90515e-05	0.324342	Flap endonuclease 1 OS=Mus musculus GN=Fen1 PE=1 SV=1
P40124	47	32	67	0.000524169	1.95121	Adenylyl cyclase-associated protein 1 OS=Mus musculus GN=Cap1 PE=1 SV=4
P40142	35	25	53	0.000315473	1.23872	Transketolase OS=Mus musculus GN=Tkt PE=1 SV=1
P40237	15.8	6	10	0.00013941	0.438799	CD82 antigen OS=Mus musculus GN=Cd82 PE=1 SV=1
P40240	8.4	4	9	0.000147676	0.213389	CD9 antigen OS=Mus musculus GN=Cd9 PE=1 SV=2
P40336	33.6	15	26	0.000294849	1.1677	Vacuolar protein sorting-associated protein 26A OS=Mus musculus GN=Vps26a PE=1 SV=1
P40630	34.2	11	15	0.000228907	1.19786	Transcription factor A, mitochondrial OS=Mus musculus GN=Tfam PE=1 SV=2
P41105	48.2	13	31	0.000839104	2.03389	60S ribosomal protein L28 OS=Mus musculus GN=Rpl28 PE=1 SV=2
P41216	21.7	21	38	0.000201596	0.648162	Long-chain-fatty-acid--CoA ligase 1 OS=Mus musculus GN=Acsl1 PE=1 SV=2
P41234	5.3	14	20	3.04708e-05	0.129796	ATP-binding cassette sub-family A member 2 OS=Mus musculus GN=Abca2 PE=1 SV=4
P42125	14.2	4	6	7.69889e-05	0.386756	Enoyl-CoA delta isomerase 1, mitochondrial OS=Mus musculus GN=Eci1 PE=1 SV=2
P42208	33	12	23	0.000236263	1.13796	Septin-2 OS=Mus musculus GN=Sept2 PE=1 SV=2
P42209	21.9	8	11	0.000111452	0.65577	Septin-1 OS=Mus musculus GN=Sept1 PE=1 SV=2
P42567	11.8	8	10	4.13411e-05	0.3122	Epidermal growth factor receptor substrate 15 OS=Mus musculus GN=Eps15 PE=1 SV=1
P42669	51.4	27	65	0.000750901	2.26588	Transcriptional activator protein Pur-alpha OS=Mus musculus GN=Pura PE=1 SV=1
P42859	12.8	40	61	7.25252e-05	0.342765	Huntingtin OS=Mus musculus GN=Htt PE=1 SV=2
P42867	5.1	3	4	3.61785e-05	0.124605	UDP-N-acetylglucosamine--dolichyl-phosphate N-acetylglucosaminephosphotransferase OS=Mus musculus GN=Dpagt1 PE=1 SV=2
P42932	53.5	46	105	0.000710531	2.42768	T-complex protein 1 subunit theta OS=Mus musculus GN=Cct8 PE=1 SV=3
P43006	32.5	65	271	0.0017569	1.11349	Excitatory amino acid transporter 2 OS=Mus musculus GN=Slc1a2 PE=1 SV=1
P43274	26	10	17	0.000287859	0.819701	Histone H1.4 OS=Mus musculus GN=Hist1h1e PE=1 SV=2
P43277	25.8	9	16	0.000268474	0.81134	Histone H1.3 OS=Mus musculus GN=Hist1h1d PE=1 SV=2
P43406	24.5	29	50	0.0001776	0.757924	Integrin alpha-V OS=Mus musculus GN=Itgav PE=1 SV=2
P43407	12.9	3	5	9.17895e-05	0.34586	Syndecan-2 OS=Mus musculus GN=Sdc2 PE=1 SV=1
P45376	26.3	10	19	0.000222967	0.832314	Aldose reductase OS=Mus musculus GN=Akr1b1 PE=1 SV=3
P45591	44.6	11	27	0.000603157	1.79254	Cofilin-2 OS=Mus musculus GN=Cfl2 PE=1 SV=1
P45952	23	11	18	0.00015855	0.698244	Medium-chain specific acyl-CoA dehydrogenase, mitochondrial OS=Mus musculus GN=Acadm PE=1 SV=1
P46061	13.2	8	11	6.92551e-05	0.355189	Ran GTPase-activating protein 1 OS=Mus musculus GN=Rangap1 PE=1 SV=2
P46096	54.4	65	242	0.00213161	2.49945	Synaptotagmin-1 OS=Mus musculus GN=Syt1 PE=1 SV=1
P46097	31.3	34	97	0.000852381	1.05589	Synaptotagmin-2 OS=Mus musculus GN=Syt2 PE=1 SV=1
P46425	18.6	3	6	0.000105951	0.534617	Glutathione S-transferase P 2 OS=Mus musculus GN=Gstp2 PE=1 SV=2
P46460	72.8	134	686	0.00341921	4.34564	Vesicle-fusing ATPase OS=Mus musculus GN=Nsf PE=1 SV=2
P46471	43.9	24	42	0.000359696	1.74789	26S protease regulatory subunit 7 OS=Mus musculus GN=Psmc2 PE=1 SV=5
P46638	50	15	35	0.000595369	2.16228	Ras-related protein Rab-11B OS=Mus musculus GN=Rab11b PE=1 SV=3
P46660	61.3	50	105	0.000777188	3.10204	Alpha-internexin OS=Mus musculus GN=Ina PE=1 SV=3
P46664	12.5	5	8	6.50578e-05	0.333522	Adenylosuccinate synthetase isozyme 2 OS=Mus musculus GN=Adss PE=1 SV=2
P46735	15.2	15	17	5.69477e-05	0.419058	Unconventional myosin-Ib OS=Mus musculus GN=Myo1b PE=1 SV=3
P46935	8.6	7	11	4.59879e-05	0.21899	E3 ubiquitin-protein ligase NEDD4 OS=Mus musculus GN=Nedd4 PE=1 SV=3
P46978	19.3	16	27	0.00014202	0.559552	Dolichyl-diphosphooligosaccharide--protein glycosyltransferase subunit STT3A OS=Mus musculus GN=Stt3a PE=1 SV=1
P47199	13.6	4	4	4.48133e-05	0.367729	Quinone oxidoreductase OS=Mus musculus GN=Cryz PE=1 SV=1
P47708	40.4	49	106	0.000577209	1.53513	Rabphilin-3A OS=Mus musculus GN=Rph3a PE=1 SV=2
P47738	29.3	22	45	0.000321529	0.96336	Aldehyde dehydrogenase, mitochondrial OS=Mus musculus GN=Aldh2 PE=1 SV=1
P47739	12.6	6	7	5.73026e-05	0.336596	Aldehyde dehydrogenase, dimeric NADP-preferring OS=Mus musculus GN=Aldh3a1 PE=1 SV=2
P47740	22.1	13	21	0.000160897	0.663413	Fatty aldehyde dehydrogenase OS=Mus musculus GN=Aldh3a2 PE=1 SV=2
P47743	13.2	14	18	7.35125e-05	0.355189	Metabotropic glutamate receptor 8 OS=Mus musculus GN=Grm8 PE=1 SV=2
P47746	12.7	11	24	0.000188159	0.339677	Cannabinoid receptor 1 OS=Mus musculus GN=Cnr1 PE=1 SV=1
P47753	17.5	10	24	0.000311186	0.496236	F-actin-capping protein subunit alpha-1 OS=Mus musculus GN=Capza1 PE=1 SV=4
P47754	59.1	22	41	0.000531609	2.89942	F-actin-capping protein subunit alpha-2 OS=Mus musculus GN=Capza2 PE=1 SV=3
P47757	56.3	27	63	0.000843403	2.65595	F-actin-capping protein subunit beta OS=Mus musculus GN=Capzb PE=1 SV=3
P47758	20.8	4	7	9.64984e-05	0.614359	Signal recognition particle receptor subunit beta OS=Mus musculus GN=Srprb PE=1 SV=1
P47759	10.5	3	7	0.000151802	0.273503	Neuron-specific protein family member 2 OS=Mus musculus GN=Nsg2 PE=1 SV=1
P47791	4.6	3	4	2.96664e-05	0.111732	Glutathione reductase, mitochondrial OS=Mus musculus GN=Gsr PE=1 SV=3
P47802	36	18	31	0.000362641	1.29087	Metaxin-1 OS=Mus musculus GN=Mtx1 PE=1 SV=1
P47809	16.6	8	12	0.00011209	0.465548	Dual specificity mitogen-activated protein kinase kinase 4 OS=Mus musculus GN=Map2k4 PE=1 SV=2
P47857	43.7	50	97	0.00046116	1.73527	ATP-dependent 6-phosphofructokinase, muscle type OS=Mus musculus GN=Pfkm PE=1 SV=3
P47911	48.6	31	72	0.000902018	2.06196	60S ribosomal protein L6 OS=Mus musculus GN=Rpl6 PE=1 SV=3
P47915	35	10	20	0.000463537	1.23872	60S ribosomal protein L29 OS=Mus musculus GN=Rpl29 PE=2 SV=2
P47934	26.4	17	28	0.000165866	0.836538	Carnitine O-acetyltransferase OS=Mus musculus GN=Crat PE=1 SV=3
P47962	50.8	34	69	0.000861524	2.22107	60S ribosomal protein L5 OS=Mus musculus GN=Rpl5 PE=1 SV=3
P47963	53.1	25	54	0.000949043	2.39625	60S ribosomal protein L13 OS=Mus musculus GN=Rpl13 PE=1 SV=3
P47964	30.5	7	13	0.000459123	1.01837	60S ribosomal protein L36 OS=Mus musculus GN=Rpl36 PE=1 SV=2
P48036	32.6	11	17	0.000197621	1.11836	Annexin A5 OS=Mus musculus GN=Anxa5 PE=1 SV=1
P48193	18.4	19	33	0.000142627	0.527566	Protein 4.1 OS=Mus musculus GN=Epb41 PE=1 SV=2
P48318	25.1	17	35	0.000218871	0.782379	Glutamate decarboxylase 1 OS=Mus musculus GN=Gad1 PE=1 SV=2
P48320	25	19	47	0.000297932	0.778279	Glutamate decarboxylase 2 OS=Mus musculus GN=Gad2 PE=1 SV=1
P48453	27.2	24	68	0.000480313	0.870682	Serine/threonine-protein phosphatase 2B catalytic subunit beta isoform OS=Mus musculus GN=Ppp3cb PE=1 SV=2
P48455	6.8	8	33	0.000238545	0.169499	Serine/threonine-protein phosphatase 2B catalytic subunit gamma isoform OS=Mus musculus GN=Ppp3cc PE=1 SV=1
P48722	50.6	64	112	0.00049562	2.20627	Heat shock 70 kDa protein 4L OS=Mus musculus GN=Hspa4l PE=1 SV=2
P48758	37.9	14	23	0.000307909	1.39332	Carbonyl reductase [NADPH] 1 OS=Mus musculus GN=Cbr1 PE=1 SV=3
P48771	27.7	6	11	0.000491461	0.892344	Cytochrome c oxidase subunit 7A2, mitochondrial OS=Mus musculus GN=Cox7a2 PE=1 SV=2
P48774	42.9	13	20	0.000331098	1.68534	Glutathione S-transferase Mu 5 OS=Mus musculus GN=Gstm5 PE=1 SV=1
P48962	59.1	64	382	0.00475359	2.89942	ADP/ATP translocase 1 OS=Mus musculus GN=Slc25a4 PE=1 SV=4
P49025	26.8	65	104	0.000187671	0.853532	Citron Rho-interacting kinase OS=Mus musculus GN=Cit PE=1 SV=3
P49070	29.6	8	17	0.000214425	0.97697	Calcium signal-modulating cyclophilin ligand OS=Mus musculus GN=Camlg PE=1 SV=2
P49135	17.5	9	10	4.73601e-05	0.496236	TFIIH basal transcription factor complex helicase XPB subunit OS=Mus musculus GN=Ercc3 PE=2 SV=1
P49312	43.1	15	23	0.000266534	1.69774	Heterogeneous nuclear ribonucleoprotein A1 OS=Mus musculus GN=Hnrnpa1 PE=1 SV=2
P49442	22.2	9	10	9.36439e-05	0.667247	Inositol polyphosphate 1-phosphatase OS=Mus musculus GN=Inpp1 PE=1 SV=2
P49443	14.7	7	7	6.79531e-05	0.402814	Protein phosphatase 1A OS=Mus musculus GN=Ppm1a PE=1 SV=1
P49446	13.6	11	18	9.54926e-05	0.367729	Receptor-type tyrosine-protein phosphatase epsilon OS=Mus musculus GN=Ptpre PE=1 SV=3
P49615	35.6	11	19	0.000241293	1.26986	Cyclin-dependent-like kinase 5 OS=Mus musculus GN=Cdk5 PE=1 SV=1
P49717	6	4	4	1.72079e-05	0.148154	DNA replication licensing factor MCM4 OS=Mus musculus GN=Mcm4 PE=1 SV=1
P49722	40.6	9	13	0.000206017	1.54683	Proteasome subunit alpha type-2 OS=Mus musculus GN=Psma2 PE=1 SV=3
P49769	16.9	6	8	6.35254e-05	0.475707	Presenilin-1 OS=Mus musculus GN=Psen1 PE=1 SV=1
P49813	23.4	8	11	0.000113625	0.713957	Tropomodulin-1 OS=Mus musculus GN=Tmod1 PE=1 SV=2
P50136	8.1	3	5	4.19491e-05	0.205036	2-oxoisovalerate dehydrogenase subunit alpha, mitochondrial OS=Mus musculus GN=Bckdha PE=1 SV=1
P50153	38.7	4	7	0.000346108	1.43781	Guanine nucleotide-binding protein G(I)/G(S)/G(O) subunit gamma-4 OS=Mus musculus GN=Gng4 PE=1 SV=1
P50171	39.8	7	10	0.000143177	1.50035	Estradiol 17-beta-dehydrogenase 8 OS=Mus musculus GN=Hsd17b8 PE=1 SV=2
P50247	33.1	14	20	0.00017168	1.14289	Adenosylhomocysteinase OS=Mus musculus GN=Ahcy PE=1 SV=3
P50396	56.8	48	121	0.00100381	2.69828	Rab GDP dissociation inhibitor alpha OS=Mus musculus GN=Gdi1 PE=1 SV=3
P50427	8.2	3	4	2.37711e-05	0.207814	Steryl-sulfatase OS=Mus musculus GN=Sts PE=1 SV=1
P50429	15.5	8	11	7.63881e-05	0.428894	Arylsulfatase B OS=Mus musculus GN=Arsb PE=1 SV=3
P50516	71.8	85	287	0.00172493	4.22396	V-type proton ATPase catalytic subunit A OS=Mus musculus GN=Atp6v1a PE=1 SV=2
P50518	60.6	40	105	0.00172288	3.03645	V-type proton ATPase subunit E 1 OS=Mus musculus GN=Atp6v1e1 PE=1 SV=2
P50544	34.1	22	40	0.000226116	1.1928	Very long-chain specific acyl-CoA dehydrogenase, mitochondrial OS=Mus musculus GN=Acadvl PE=1 SV=3
P50571	15.4	9	15	0.000117351	0.425608	Gamma-aminobutyric acid receptor subunit beta-1 OS=Mus musculus GN=Gabrb1 PE=1 SV=1
P50580	45.4	28	63	0.000592951	1.84446	Proliferation-associated protein 2G4 OS=Mus musculus GN=Pa2g4 PE=1 SV=3
P51150	83.1	27	62	0.0011107	5.77641	Ras-related protein Rab-7a OS=Mus musculus GN=Rab7a PE=1 SV=2
P51174	19.8	9	19	0.000163855	0.577611	Long-chain specific acyl-CoA dehydrogenase, mitochondrial OS=Mus musculus GN=Acadl PE=1 SV=2
P51175	13	4	4	3.10968e-05	0.348963	Protoporphyrinogen oxidase OS=Mus musculus GN=Ppox PE=1 SV=1
P51410	35.9	13	39	0.000753248	1.2856	60S ribosomal protein L9 OS=Mus musculus GN=Rpl9 PE=1 SV=2
P51432	8.3	9	11	3.30561e-05	0.210598	1-phosphatidylinositol 4,5-bisphosphate phosphodiesterase beta-3 OS=Mus musculus GN=Plcb3 PE=1 SV=2
P51655	14.4	9	15	9.98644e-05	0.393157	Glypican-4 OS=Mus musculus GN=Gpc4 PE=1 SV=2
P51660	28.4	26	53	0.000267401	0.923092	Peroxisomal multifunctional enzyme type 2 OS=Mus musculus GN=Hsd17b4 PE=1 SV=3
P51791	18.9	16	25	0.000113334	0.545254	H(+)/Cl(-) exchange transporter 3 OS=Mus musculus GN=Clcn3 PE=1 SV=2
P51830	23.9	39	62	0.000169929	0.733804	Adenylate cyclase type 9 OS=Mus musculus GN=Adcy9 PE=1 SV=1
P51855	8	4	5	3.91171e-05	0.202264	Glutathione synthetase OS=Mus musculus GN=Gss PE=1 SV=1
P51859	11	3	4	6.25873e-05	0.288249	Hepatoma-derived growth factor OS=Mus musculus GN=Hdgf PE=1 SV=2
P51863	38.5	26	98	0.00103536	1.42661	V-type proton ATPase subunit d 1 OS=Mus musculus GN=Atp6v0d1 PE=1 SV=2
P51880	18.2	3	5	0.000140466	0.520548	Fatty acid-binding protein, brain OS=Mus musculus GN=Fabp7 PE=1 SV=2
P51881	55.7	56	293	0.00364608	2.60579	ADP/ATP translocase 2 OS=Mus musculus GN=Slc25a5 PE=1 SV=3
P51906	18.4	7	9	6.38139e-05	0.527566	Excitatory amino acid transporter 3 OS=Mus musculus GN=Slc1a1 PE=1 SV=2
P51910	22.2	4	5	9.81031e-05	0.667247	Apolipoprotein D OS=Mus musculus GN=Apod PE=1 SV=1
P52189	13.7	5	10	8.33325e-05	0.370882	Inward rectifier potassium channel 4 OS=Mus musculus GN=Kcnj4 PE=1 SV=1
P52194	6.1	4	6	3.64154e-05	0.1508	Calmegin OS=Mus musculus GN=Clgn PE=1 SV=2
P52196	27.6	8	12	0.00014983	0.887991	Thiosulfate sulfurtransferase OS=Mus musculus GN=Tst PE=1 SV=3
P52479	15.8	14	19	8.89617e-05	0.438799	Ubiquitin carboxyl-terminal hydrolase 10 OS=Mus musculus GN=Usp10 PE=1 SV=3
P52480	64.4	85	260	0.00181574	3.40555	Pyruvate kinase PKM OS=Mus musculus GN=Pkm PE=1 SV=4
P52503	34.5	3	5	0.00015984	1.21309	NADH dehydrogenase [ubiquinone] iron-sulfur protein 6, mitochondrial OS=Mus musculus GN=Ndufs6 PE=1 SV=2
P52795	8.4	3	3	3.22461e-05	0.213389	Ephrin-B1 OS=Mus musculus GN=Efnb1 PE=1 SV=1
P52825	23.4	15	21	0.00011835	0.713957	Carnitine O-palmitoyltransferase 2, mitochondrial OS=Mus musculus GN=Cpt2 PE=1 SV=2
P53026	35.5	16	35	0.000598112	1.26464	60S ribosomal protein L10a OS=Mus musculus GN=Rpl10a PE=1 SV=3
P53395	13.3	8	12	9.23227e-05	0.358313	Lipoamide acyltransferase component of branched-chain alpha-keto acid dehydrogenase complex, mitochondrial OS=Mus musculus GN=Dbt PE=1 SV=2
P53612	8.8	4	5	5.46946e-05	0.224616	Geranylgeranyl transferase type-2 subunit beta OS=Mus musculus GN=Rabggtb PE=1 SV=2
P53657	8.4	9	23	0.00014859	0.213389	Pyruvate kinase PKLR OS=Mus musculus GN=Pklr PE=1 SV=1
P53702	27.2	8	9	0.000122701	0.870682	Cytochrome c-type heme lyase OS=Mus musculus GN=Hccs PE=1 SV=2
P53810	34.7	12	20	0.000273675	1.22331	Phosphatidylinositol transfer protein alpha isoform OS=Mus musculus GN=Pitpna PE=1 SV=2
P53811	12.2	3	3	4.10513e-05	0.324342	Phosphatidylinositol transfer protein beta isoform OS=Mus musculus GN=Pitpnb PE=1 SV=2
P53986	14	8	12	9.02628e-05	0.380384	Monocarboxylate transporter 1 OS=Mus musculus GN=Slc16a1 PE=1 SV=1
P53994	57.5	25	78	0.00136437	2.75837	Ras-related protein Rab-2A OS=Mus musculus GN=Rab2a PE=1 SV=1
P53995	5.1	8	10	1.90756e-05	0.124605	Anaphase-promoting complex subunit 1 OS=Mus musculus GN=Anapc1 PE=1 SV=2
P54071	38.7	22	33	0.000270738	1.43781	Isocitrate dehydrogenase [NADP], mitochondrial OS=Mus musculus GN=Idh2 PE=1 SV=3
P54116	36.6	8	13	0.000169746	1.32274	Erythrocyte band 7 integral membrane protein OS=Mus musculus GN=Stom PE=1 SV=3
P54227	38.9	8	15	0.000373318	1.44906	Stathmin OS=Mus musculus GN=Stmn1 PE=1 SV=2
P54265	10.3	6	7	4.1138e-05	0.267652	Myotonin-protein kinase OS=Mus musculus GN=Dmpk PE=1 SV=1
P54285	24.8	16	26	0.000199206	0.770109	Voltage-dependent L-type calcium channel subunit beta-3 OS=Mus musculus GN=Cacnb3 PE=2 SV=2
P54726	6.1	3	5	5.10785e-05	0.1508	UV excision repair protein RAD23 homolog A OS=Mus musculus GN=Rad23a PE=1 SV=2
P54728	20.4	11	15	0.000133713	0.599558	UV excision repair protein RAD23 homolog B OS=Mus musculus GN=Rad23b PE=1 SV=2
P54754	13.4	18	30	0.000112033	0.361445	Ephrin type-B receptor 3 OS=Mus musculus GN=Ephb3 PE=1 SV=2
P54761	14.6	13	18	6.76285e-05	0.399587	Ephrin type-B receptor 4 OS=Mus musculus GN=Ephb4 PE=1 SV=2
P54763	13.2	12	16	5.96909e-05	0.355189	Ephrin type-B receptor 2 OS=Mus musculus GN=Ephb2 PE=1 SV=2
P54775	30.4	16	28	0.000248403	1.01372	26S protease regulatory subunit 6B OS=Mus musculus GN=Psmc4 PE=1 SV=2
P54822	1.7	2	2	1.53235e-05	0.0399202	Adenylosuccinate lyase OS=Mus musculus GN=Adsl PE=1 SV=2
P54823	25.1	13	26	0.000199618	0.782379	Probable ATP-dependent RNA helicase DDX6 OS=Mus musculus GN=Ddx6 PE=1 SV=1
P54830	12.6	8	13	8.91088e-05	0.336596	Tyrosine-protein phosphatase non-receptor type 5 OS=Mus musculus GN=Ptpn5 PE=1 SV=2
P55012	22.6	30	51	0.000156949	0.682674	Solute carrier family 12 member 2 OS=Mus musculus GN=Slc12a2 PE=1 SV=2
P55014	12.1	10	11	3.72523e-05	0.321296	Solute carrier family 12 member 1 OS=Mus musculus GN=Slc12a1 PE=1 SV=2
P55066	19.7	32	91	0.000266132	0.573983	Neurocan core protein OS=Mus musculus GN=Ncan PE=1 SV=1
P55088	20.4	9	35	0.000401828	0.599558	Aquaporin-4 OS=Mus musculus GN=Aqp4 PE=1 SV=2
P55096	30	22	41	0.000230713	0.995262	ATP-binding cassette sub-family D member 3 OS=Mus musculus GN=Abcd3 PE=1 SV=2
P55144	12.3	10	22	9.27074e-05	0.327394	Tyrosine-protein kinase receptor TYRO3 OS=Mus musculus GN=Tyro3 PE=1 SV=2
P55258	37.2	10	27	0.000483691	1.35505	Ras-related protein Rab-8A OS=Mus musculus GN=Rab8a PE=1 SV=2
P55264	7.2	3	4	4.10892e-05	0.180321	Adenosine kinase OS=Mus musculus GN=Adk PE=1 SV=2
P55288	9.5	7	8	3.72693e-05	0.244515	Cadherin-11 OS=Mus musculus GN=Cdh11 PE=1 SV=1
P55302	24.4	13	23	0.000236919	0.75388	Alpha-2-macroglobulin receptor-associated protein OS=Mus musculus GN=Lrpap1 PE=1 SV=1
P55821	26.3	6	10	0.000207167	0.832314	Stathmin-2 OS=Mus musculus GN=Stmn2 PE=1 SV=1
P55937	12.8	23	27	6.73329e-05	0.342765	Golgin subfamily A member 3 OS=Mus musculus GN=Golga3 PE=1 SV=3
P56135	33	8	31	0.00130633	1.13796	ATP synthase subunit f, mitochondrial OS=Mus musculus GN=Atp5j2 PE=1 SV=3
P56371	30.7	8	18	0.00030619	1.02768	Ras-related protein Rab-4A OS=Mus musculus GN=Rab4a PE=1 SV=2
P56379	13.8	5	14	0.000895106	0.374042	6.8 kDa mitochondrial proteolipid OS=Mus musculus GN=Mp68 PE=1 SV=1
P56380	17	3	4	0.000100906	0.479108	Bis(5'-nucleosyl)-tetraphosphatase [asymmetrical] OS=Mus musculus GN=Nudt2 PE=1 SV=3
P56382	44.2	4	11	0.000784448	1.76694	ATP synthase subunit epsilon, mitochondrial OS=Mus musculus GN=Atp5e PE=1 SV=2
P56383	16.4	2	4	0.000101597	0.458814	ATP synthase F(0) complex subunit C2, mitochondrial OS=Mus musculus GN=Atp5g2 PE=2 SV=2
P56391	75.6	13	38	0.00163855	4.70164	Cytochrome c oxidase subunit 6B1 OS=Mus musculus GN=Cox6b1 PE=1 SV=2
P56393	25	4	8	0.00037083	0.778279	Cytochrome c oxidase subunit 7B, mitochondrial OS=Mus musculus GN=Cox7b PE=3 SV=1
P56399	29.1	32	58	0.000250677	0.95434	Ubiquitin carboxyl-terminal hydrolase 5 OS=Mus musculus GN=Usp5 PE=1 SV=1
P56480	67.7	86	329	0.00230629	3.75335	ATP synthase subunit beta, mitochondrial OS=Mus musculus GN=Atp5b PE=1 SV=2
P56481	6.8	3	4	3.27443e-05	0.169499	Gastrin/cholecystokinin type B receptor OS=Mus musculus GN=Cckbr PE=2 SV=1
P56564	25.2	44	111	0.00075805	0.786488	Excitatory amino acid transporter 1 OS=Mus musculus GN=Slc1a3 PE=1 SV=2
P56695	26.1	32	72	0.000299997	0.823896	Wolframin OS=Mus musculus GN=Wfs1 PE=1 SV=1
P56818	7.2	4	5	3.7009e-05	0.180321	Beta-secretase 1 OS=Mus musculus GN=Bace1 PE=1 SV=2
P56959	24.1	10	14	0.000100224	0.741807	RNA-binding protein FUS OS=Mus musculus GN=Fus PE=1 SV=1
P57716	12.1	10	15	7.85656e-05	0.321296	Nicastrin OS=Mus musculus GN=Ncstn PE=1 SV=3
P57722	29.6	13	21	0.000209904	0.97697	Poly(rC)-binding protein 3 OS=Mus musculus GN=Pcbp3 PE=1 SV=3
P57724	4.7	2	5	4.60087e-05	0.114295	Poly(rC)-binding protein 4 OS=Mus musculus GN=Pcbp4 PE=1 SV=1
P57746	52.6	33	68	0.00102091	2.35738	V-type proton ATPase subunit D OS=Mus musculus GN=Atp6v1d PE=1 SV=1
P57759	17.2	6	9	0.000127384	0.485936	Endoplasmic reticulum resident protein 29 OS=Mus musculus GN=Erp29 PE=1 SV=2
P57776	19.9	6	13	0.000171558	0.581248	Elongation factor 1-delta OS=Mus musculus GN=Eef1d PE=1 SV=3
P57780	55.3	72	144	0.000585521	2.57273	Alpha-actinin-4 OS=Mus musculus GN=Actn4 PE=1 SV=1
P58021	15	10	16	8.96265e-05	0.412538	Transmembrane 9 superfamily member 2 OS=Mus musculus GN=Tm9sf2 PE=1 SV=1
P58069	13.5	11	11	4.81597e-05	0.364583	Ras GTPase-activating protein 2 OS=Mus musculus GN=Rasa2 PE=1 SV=2
P58137	5.3	2	2	2.31769e-05	0.129796	Acyl-coenzyme A thioesterase 8 OS=Mus musculus GN=Acot8 PE=1 SV=1
P58242	7	3	7	5.69256e-05	0.174898	Acid sphingomyelinase-like phosphodiesterase 3b OS=Mus musculus GN=Smpdl3b PE=1 SV=1
P58252	42.1	50	96	0.000414914	1.63633	Elongation factor 2 OS=Mus musculus GN=Eef2 PE=1 SV=2
P58281	50	73	153	0.00059101	2.16228	Dynamin-like 120 kDa protein, mitochondrial OS=Mus musculus GN=Opa1 PE=1 SV=1
P58389	23.2	9	15	0.000172212	0.706082	Serine/threonine-protein phosphatase 2A activator OS=Mus musculus GN=Ppp2r4 PE=1 SV=1
P58390	12.5	12	14	6.18786e-05	0.333522	Small conductance calcium-activated potassium channel protein 2 OS=Mus musculus GN=Kcnn2 PE=1 SV=2
P58391	13.9	11	13	6.58577e-05	0.377209	Small conductance calcium-activated potassium channel protein 3 OS=Mus musculus GN=Kcnn3 PE=1 SV=2
P58404	20.9	15	26	0.000126863	0.61808	Striatin-4 OS=Mus musculus GN=Strn4 PE=1 SV=2
P58406	10.3	3	4	3.3333e-05	0.267652	Histamine H3 receptor OS=Mus musculus GN=Hrh3 PE=1 SV=1
P58682	7	6	9	3.23398e-05	0.174898	Toll-like receptor 8 OS=Mus musculus GN=Tlr8 PE=1 SV=2
P58771	26.1	11	19	0.00024809	0.823896	Tropomyosin alpha-1 chain OS=Mus musculus GN=Tpm1 PE=1 SV=1
P58774	19.4	9	13	0.000169746	0.563148	Tropomyosin beta chain OS=Mus musculus GN=Tpm2 PE=1 SV=1
P58801	5	3	4	2.75198e-05	0.122018	Receptor-interacting serine/threonine-protein kinase 2 OS=Mus musculus GN=Ripk2 PE=1 SV=1
P58802	6.4	3	4	2.96664e-05	0.158777	TBC1 domain family member 10A OS=Mus musculus GN=Tbc1d10a PE=1 SV=1
P58854	19.9	14	16	6.5561e-05	0.581248	Gamma-tubulin complex component 3 OS=Mus musculus GN=Tubgcp3 PE=1 SV=2
P58871	17.5	27	39	8.40835e-05	0.496236	182 kDa tankyrase-1-binding protein OS=Mus musculus GN=Tnks1bp1 PE=1 SV=2
P59016	10.7	8	10	6.01021e-05	0.279381	Vacuolar protein sorting-associated protein 33B OS=Mus musculus GN=Vps33b PE=1 SV=1
P59017	12.2	7	17	0.000145256	0.324342	Bcl-2-like protein 13 OS=Mus musculus GN=Bcl2l13 PE=1 SV=2
P59053	10.4	6	10	8.5642e-05	0.270574	Potassium voltage-gated channel subfamily G member 3 OS=Mus musculus GN=Kcng3 PE=2 SV=1
P59108	17.9	10	18	0.000121805	0.51008	Copine-2 OS=Mus musculus GN=Cpne2 PE=1 SV=1
P59267	19.4	13	15	0.000151979	0.563148	Palmitoyltransferase ZDHHC2 OS=Mus musculus GN=Zdhhc2 PE=2 SV=1
P59279	53.7	17	52	0.000892738	2.4435	Ras-related protein Rab-2B OS=Mus musculus GN=Rab2b PE=1 SV=1
P59281	24.7	23	28	9.37961e-05	0.766038	Rho GTPase-activating protein 39 OS=Mus musculus GN=Arhgap39 PE=1 SV=2
P59325	11.4	4	5	4.32202e-05	0.30017	Eukaryotic translation initiation factor 5 OS=Mus musculus GN=Eif5 PE=1 SV=1
P59326	13.6	9	15	9.95071e-05	0.367729	YTH domain-containing family protein 1 OS=Mus musculus GN=Ythdf1 PE=1 SV=1
P59481	16.7	6	8	8.54939e-05	0.468926	VIP36-like protein OS=Mus musculus GN=Lman2l PE=1 SV=1
P59644	9.1	10	17	6.28525e-05	0.233105	Phosphatidylinositol 4,5-bisphosphate 5-phosphatase A OS=Mus musculus GN=Inpp5j PE=1 SV=2
P59648	25	2	5	0.000231769	0.778279	FXYD domain-containing ion transport regulator 7 OS=Mus musculus GN=Fxyd7 PE=3 SV=1
P59759	1.6	3	4	1.37344e-05	0.0375284	MKL/myocardin-like protein 2 OS=Mus musculus GN=Mkl2 PE=1 SV=1
P59764	14.7	31	51	9.56133e-05	0.402814	Dedicator of cytokinesis protein 4 OS=Mus musculus GN=Dock4 PE=1 SV=1
P59823	11.7	8	10	5.33568e-05	0.309182	Interleukin-1 receptor accessory protein-like 1 OS=Mus musculus GN=Il1rapl1 PE=1 SV=1
P59999	50.6	13	29	0.000640123	2.20627	Actin-related protein 2/3 complex subunit 4 OS=Mus musculus GN=Arpc4 PE=1 SV=3
P60122	30.7	11	12	9.75868e-05	1.02768	RuvB-like 1 OS=Mus musculus GN=Ruvbl1 PE=1 SV=1
P60202	33.6	22	65	0.000870178	1.1677	Myelin proteolipid protein OS=Mus musculus GN=Plp1 PE=1 SV=2
P60229	29.9	19	29	0.000241664	0.990673	Eukaryotic translation initiation factor 3 subunit E OS=Mus musculus GN=Eif3e PE=1 SV=1
P60335	33.1	15	24	0.000249998	1.14289	Poly(rC)-binding protein 1 OS=Mus musculus GN=Pcbp1 PE=1 SV=1
P60469	33.4	47	92	0.000327098	1.15774	Liprin-alpha-3 OS=Mus musculus GN=Ppfia3 PE=1 SV=1
P60487	41.4	13	24	0.000304792	1.59418	Pyridoxal phosphate phosphatase OS=Mus musculus GN=Pdxp PE=1 SV=1
P60521	47	7	12	0.000380338	1.95121	Gamma-aminobutyric acid receptor-associated protein-like 2 OS=Mus musculus GN=Gabarapl2 PE=1 SV=1
P60670	16	10	12	7.31901e-05	0.44544	Nuclear protein localization protein 4 homolog OS=Mus musculus GN=Nploc4 PE=1 SV=3
P60710	51.5	74	414	0.00409396	2.27341	Actin, cytoplasmic 1 OS=Mus musculus GN=Actb PE=1 SV=1
P60755	10.2	10	14	5.47062e-05	0.264736	MAM domain-containing glycosylphosphatidylinositol anchor protein 2 OS=Mus musculus GN=Mdga2 PE=1 SV=1
P60761	32.1	3	5	0.000237711	1.09411	Neurogranin OS=Mus musculus GN=Nrgn PE=1 SV=1
P60764	43.2	11	26	0.000502165	1.70396	Ras-related C3 botulinum toxin substrate 3 OS=Mus musculus GN=Rac3 PE=1 SV=1
P60766	48.2	13	33	0.0006407	2.03389	Cell division control protein 42 homolog OS=Mus musculus GN=Cdc42 PE=1 SV=2
P60824	24.4	5	6	0.000129359	0.75388	Cold-inducible RNA-binding protein OS=Mus musculus GN=Cirbp PE=1 SV=1
P60843	44.1	27	57	0.000520623	1.76058	Eukaryotic initiation factor 4A-I OS=Mus musculus GN=Eif4a1 PE=1 SV=1
P60853	14.7	9	14	8.66714e-05	0.402814	Leucine zipper putative tumor suppressor 1 OS=Mus musculus GN=Lzts1 PE=2 SV=3
P60867	26.1	3	6	0.000186973	0.823896	40S ribosomal protein S20 OS=Mus musculus GN=Rps20 PE=1 SV=1
P60879	93.2	80	216	0.00388831	7.55067	Synaptosomal-associated protein 25 OS=Mus musculus GN=Snap25 PE=1 SV=1
P60904	35.9	13	25	0.000468219	1.2856	DnaJ homolog subfamily C member 5 OS=Mus musculus GN=Dnajc5 PE=1 SV=1
P61021	60.9	18	39	0.000672668	3.06443	Ras-related protein Rab-5B OS=Mus musculus GN=Rab5b PE=1 SV=1
P61022	16.4	3	3	5.70507e-05	0.458814	Calcineurin B homologous protein 1 OS=Mus musculus GN=Chp1 PE=1 SV=2
P61027	68	18	44	0.000815825	3.7863	Ras-related protein Rab-10 OS=Mus musculus GN=Rab10 PE=1 SV=1
P61028	27.1	8	26	0.000465776	0.86638	Ras-related protein Rab-8B OS=Mus musculus GN=Rab8b PE=1 SV=1
P61079	25.9	5	8	0.000201812	0.815516	Ubiquitin-conjugating enzyme E2 D3 OS=Mus musculus GN=Ube2d3 PE=1 SV=1
P61082	35.5	7	10	0.000202639	1.26464	NEDD8-conjugating enzyme Ubc12 OS=Mus musculus GN=Ube2m PE=1 SV=1
P61087	14.5	2	3	5.56245e-05	0.396368	Ubiquitin-conjugating enzyme E2 K OS=Mus musculus GN=Ube2k PE=1 SV=3
P61089	57.2	11	21	0.000512331	2.7325	Ubiquitin-conjugating enzyme E2 N OS=Mus musculus GN=Ube2n PE=1 SV=1
P61161	34.5	23	54	0.000508244	1.21309	Actin-related protein 2 OS=Mus musculus GN=Actr2 PE=1 SV=1
P61164	33	19	48	0.0004734	1.13796	Alpha-centractin OS=Mus musculus GN=Actr1a PE=1 SV=1
P61202	20.8	11	19	0.000159047	0.614359	COP9 signalosome complex subunit 2 OS=Mus musculus GN=Cops2 PE=1 SV=1
P61205	67.4	26	62	0.00127025	3.72063	ADP-ribosylation factor 3 OS=Mus musculus GN=Arf3 PE=2 SV=2
P61222	26	18	36	0.000222869	0.819701	ATP-binding cassette sub-family E member 1 OS=Mus musculus GN=Abce1 PE=1 SV=1
P61226	54.1	12	28	0.00056739	2.47536	Ras-related protein Rap-2b OS=Mus musculus GN=Rap2b PE=1 SV=1
P61255	38.6	12	31	0.000792808	1.4322	60S ribosomal protein L26 OS=Mus musculus GN=Rpl26 PE=1 SV=1
P61264	67	64	168	0.00216317	3.67735	Syntaxin-1B OS=Mus musculus GN=Stx1b PE=1 SV=1
P61294	33.7	14	31	0.000552679	1.1727	Ras-related protein Rab-6B OS=Mus musculus GN=Rab6b PE=1 SV=1
P61358	52.9	10	27	0.000736206	2.38065	60S ribosomal protein L27 OS=Mus musculus GN=Rpl27 PE=1 SV=2
P61514	41.3	5	12	0.000483691	1.58821	60S ribosomal protein L37a OS=Mus musculus GN=Rpl37a PE=1 SV=2
P61620	11.8	9	26	0.000202554	0.3122	Protein transport protein Sec61 subunit alpha isoform 1 OS=Mus musculus GN=Sec61a1 PE=1 SV=2
P61750	59.4	14	25	0.000515041	2.92645	ADP-ribosylation factor 4 OS=Mus musculus GN=Arf4 PE=1 SV=2
P61804	29.2	4	7	0.000229718	0.958845	Dolichyl-diphosphooligosaccharide--protein glycosyltransferase subunit DAD1 OS=Mus musculus GN=Dad1 PE=1 SV=3
P61922	50.4	38	79	0.000585911	2.19154	4-aminobutyrate aminotransferase, mitochondrial OS=Mus musculus GN=Abat PE=1 SV=1
P61957	18.9	3	4	0.000156139	0.545254	Small ubiquitin-related modifier 2 OS=Mus musculus GN=Sumo2 PE=1 SV=1
P61963	8.2	3	4	4.33719e-05	0.207814	DDB1- and CUL4-associated factor 7 OS=Mus musculus GN=Dcaf7 PE=1 SV=1
P61967	46.8	10	14	0.000328583	1.93765	AP-1 complex subunit sigma-1A OS=Mus musculus GN=Ap1s1 PE=1 SV=1
P61979	40.4	31	67	0.000536622	1.53513	Heterogeneous nuclear ribonucleoprotein K OS=Mus musculus GN=Hnrnpk PE=1 SV=1
P61982	66	50	163	0.00244718	3.57088	14-3-3 protein gamma OS=Mus musculus GN=Ywhag PE=1 SV=2
P62069	15.8	6	10	0.00010132	0.438799	Ubiquitin carboxyl-terminal hydrolase 46 OS=Mus musculus GN=Usp46 PE=1 SV=1
P62071	34.3	10	17	0.000309025	1.20293	Ras-related protein R-Ras2 OS=Mus musculus GN=Rras2 PE=1 SV=1
P62073	32.2	3	6	0.00024722	1.09894	Mitochondrial import inner membrane translocase subunit Tim10 OS=Mus musculus GN=Timm10 PE=1 SV=1
P62082	56.7	23	45	0.000860172	2.68978	40S ribosomal protein S7 OS=Mus musculus GN=Rps7 PE=2 SV=1
P62137	47.9	21	41	0.000460728	2.01301	Serine/threonine-protein phosphatase PP1-alpha catalytic subunit OS=Mus musculus GN=Ppp1ca PE=1 SV=1
P62141	47.7	20	45	0.000510316	1.99916	Serine/threonine-protein phosphatase PP1-beta catalytic subunit OS=Mus musculus GN=Ppp1cb PE=1 SV=3
P62192	44.5	20	35	0.000294978	1.78612	26S protease regulatory subunit 4 OS=Mus musculus GN=Psmc1 PE=1 SV=1
P62196	36.5	17	26	0.000237477	1.31739	26S protease regulatory subunit 8 OS=Mus musculus GN=Psmc5 PE=1 SV=1
P62204	25.5	7	14	0.000348431	0.798871	Calmodulin OS=Mus musculus GN=Calm1 PE=1 SV=2
P62242	49.5	17	35	0.000623992	2.12608	40S ribosomal protein S8 OS=Mus musculus GN=Rps8 PE=1 SV=2
P62245	58.5	11	25	0.000713134	2.84592	40S ribosomal protein S15a OS=Mus musculus GN=Rps15a PE=1 SV=2
P62259	70.2	46	173	0.00251583	4.03501	14-3-3 protein epsilon OS=Mus musculus GN=Ywhae PE=1 SV=1
P62264	41.7	10	30	0.000736748	1.61216	40S ribosomal protein S14 OS=Mus musculus GN=Rps14 PE=1 SV=3
P62267	37.1	8	23	0.000596439	1.34963	40S ribosomal protein S23 OS=Mus musculus GN=Rps23 PE=1 SV=3
P62270	67.1	22	54	0.00131742	3.68813	40S ribosomal protein S18 OS=Mus musculus GN=Rps18 PE=1 SV=3
P62274	69.6	10	18	0.00119195	3.96592	40S ribosomal protein S29 OS=Mus musculus GN=Rps29 PE=3 SV=2
P62281	48.7	15	38	0.000891869	2.06902	40S ribosomal protein S11 OS=Mus musculus GN=Rps11 PE=1 SV=3
P62301	45.7	11	27	0.000663073	1.86418	40S ribosomal protein S13 OS=Mus musculus GN=Rps13 PE=1 SV=2
P62315	10.9	2	2	6.23243e-05	0.285287	Small nuclear ribonucleoprotein Sm D1 OS=Mus musculus GN=Snrpd1 PE=1 SV=1
P62320	13.5	2	3	8.82928e-05	0.364583	Small nuclear ribonucleoprotein Sm D3 OS=Mus musculus GN=Snrpd3 PE=1 SV=1
P62331	9.7	3	5	0.000105951	0.250259	ADP-ribosylation factor 6 OS=Mus musculus GN=Arf6 PE=1 SV=2
P62334	31.1	15	27	0.000257388	1.04644	26S protease regulatory subunit 10B OS=Mus musculus GN=Psmc6 PE=1 SV=1
P62482	38.1	24	50	0.000505218	1.40436	Voltage-gated potassium channel subunit beta-2 OS=Mus musculus GN=Kcnab2 PE=1 SV=1
P62484	22.2	11	30	0.000249437	0.667247	Abl interactor 2 OS=Mus musculus GN=Abi2 PE=1 SV=1
P62627	25	2	3	0.000115884	0.778279	Dynein light chain roadblock-type 1 OS=Mus musculus GN=Dynlrb1 PE=1 SV=3
P62631	53.6	42	133	0.00106523	2.43558	Elongation factor 1-alpha 2 OS=Mus musculus GN=Eef1a2 PE=1 SV=1
P62702	66.2	28	65	0.000916499	3.59198	40S ribosomal protein S4, X isoform OS=Mus musculus GN=Rps4x PE=1 SV=2
P62715	35	16	33	0.000396032	1.23872	Serine/threonine-protein phosphatase 2A catalytic subunit beta isoform OS=Mus musculus GN=Ppp2cb PE=1 SV=1
P62717	57.4	16	32	0.000674236	2.74973	60S ribosomal protein L18a OS=Mus musculus GN=Rpl18a PE=1 SV=1
P62737	44.3	60	342	0.00336403	1.77332	Actin, aortic smooth muscle OS=Mus musculus GN=Acta2 PE=1 SV=1
P62743	50.7	17	46	0.00120128	2.21366	AP-2 complex subunit sigma OS=Mus musculus GN=Ap2s1 PE=1 SV=1
P62746	47.4	13	22	0.000416237	1.97852	Rho-related GTP-binding protein RhoB OS=Mus musculus GN=Rhob PE=1 SV=1
P62748	44.6	13	30	0.000576419	1.79254	Hippocalcin-like protein 1 OS=Mus musculus GN=Hpcal1 PE=1 SV=2
P62751	41.7	12	31	0.000736905	1.61216	60S ribosomal protein L23a OS=Mus musculus GN=Rpl23a PE=1 SV=1
P62754	43	22	51	0.000759531	1.69153	40S ribosomal protein S6 OS=Mus musculus GN=Rps6 PE=1 SV=1
P62761	70.2	21	42	0.000815437	4.03501	Visinin-like protein 1 OS=Mus musculus GN=Vsnl1 PE=1 SV=2
P62806	43.7	5	10	0.000360029	1.73527	Histone H4 OS=Mus musculus GN=Hist1h4a PE=1 SV=2
P62812	36.9	23	46	0.000374905	1.33884	Gamma-aminobutyric acid receptor subunit alpha-1 OS=Mus musculus GN=Gabra1 PE=1 SV=1
P62814	69.3	73	220	0.00159653	3.93174	V-type proton ATPase subunit B, brain isoform OS=Mus musculus GN=Atp6v1b2 PE=1 SV=1
P62821	42.9	18	55	0.000994909	1.68534	Ras-related protein Rab-1A OS=Mus musculus GN=Rab1A PE=1 SV=3
P62823	52	32	91	0.00148659	2.31131	Ras-related protein Rab-3C OS=Mus musculus GN=Rab3c PE=1 SV=1
P62827	21.3	7	21	0.000360529	0.633052	GTP-binding nuclear protein Ran OS=Mus musculus GN=Ran PE=1 SV=3
P62830	52.1	8	15	0.000397318	2.31894	60S ribosomal protein L23 OS=Mus musculus GN=Rpl23 PE=1 SV=1
P62835	52.2	14	32	0.000644921	2.3266	Ras-related protein Rap-1A OS=Mus musculus GN=Rap1a PE=1 SV=1
P62838	21.8	4	6	0.000151359	0.651962	Ubiquitin-conjugating enzyme E2 D2 OS=Mus musculus GN=Ube2d2 PE=1 SV=1
P62843	51.7	5	5	0.000127872	2.28852	40S ribosomal protein S15 OS=Mus musculus GN=Rps15 PE=1 SV=2
P62849	44.4	9	13	0.000362465	1.77971	40S ribosomal protein S24 OS=Mus musculus GN=Rps24 PE=1 SV=1
P62852	43.2	9	18	0.000533995	1.70396	40S ribosomal protein S25 OS=Mus musculus GN=Rps25 PE=1 SV=1
P62855	19.1	3	5	0.00016123	0.552387	40S ribosomal protein S26 OS=Mus musculus GN=Rps26 PE=1 SV=3
P62858	46.4	6	18	0.000967382	1.91072	40S ribosomal protein S28 OS=Mus musculus GN=Rps28 PE=1 SV=1
P62862	40.7	4	5	0.000314262	1.5527	40S ribosomal protein S30 OS=Mus musculus GN=Fau PE=1 SV=1
P62869	41.5	5	10	0.000314262	1.60016	Transcription elongation factor B polypeptide 2 OS=Mus musculus GN=Tceb2 PE=1 SV=1
P62874	37.9	26	102	0.00111249	1.39332	Guanine nucleotide-binding protein G(I)/G(S)/G(T) subunit beta-1 OS=Mus musculus GN=Gnb1 PE=1 SV=3
P62880	51.5	26	94	0.00102524	2.27341	Guanine nucleotide-binding protein G(I)/G(S)/G(T) subunit beta-2 OS=Mus musculus GN=Gnb2 PE=1 SV=3
P62881	29.9	19	37	0.000347359	0.990673	Guanine nucleotide-binding protein subunit beta-5 OS=Mus musculus GN=Gnb5 PE=1 SV=1
P62889	47	8	15	0.000483691	1.95121	60S ribosomal protein L30 OS=Mus musculus GN=Rpl30 PE=1 SV=2
P62892	35.3	4	7	0.000508982	1.25424	60S ribosomal protein L39 OS=Mus musculus GN=Rpl39 PE=3 SV=2
P62897	61.9	10	22	0.000776977	3.15911	Cytochrome c, somatic OS=Mus musculus GN=Cycs PE=1 SV=2
P62900	41.6	10	28	0.000830659	1.60615	60S ribosomal protein L31 OS=Mus musculus GN=Rpl31 PE=1 SV=1
P62908	84	32	78	0.00119032	5.91831	40S ribosomal protein S3 OS=Mus musculus GN=Rps3 PE=1 SV=1
P62911	44.4	12	22	0.000604315	1.77971	60S ribosomal protein L32 OS=Mus musculus GN=Rpl32 PE=1 SV=2
P62918	48.2	18	40	0.000577167	2.03389	60S ribosomal protein L8 OS=Mus musculus GN=Rpl8 PE=1 SV=2
P62960	22.4	8	9	0.000103648	0.674943	Nuclease-sensitive element-binding protein 1 OS=Mus musculus GN=Ybx1 PE=1 SV=3
P62962	47.9	11	22	0.000582732	2.01301	Profilin-1 OS=Mus musculus GN=Pfn1 PE=1 SV=2
P62983	43.6	17	208	0.0049444	1.72898	Ubiquitin-40S ribosomal protein S27a OS=Mus musculus GN=Rps27a PE=1 SV=2
P62984	64.1	19	209	0.00605495	3.37522	Ubiquitin-60S ribosomal protein L40 OS=Mus musculus GN=Uba52 PE=1 SV=2
P63001	52.6	20	38	0.000733934	2.35738	Ras-related C3 botulinum toxin substrate 1 OS=Mus musculus GN=Rac1 PE=1 SV=1
P63005	32.9	19	34	0.000307517	1.13305	Platelet-activating factor acetylhydrolase IB subunit alpha OS=Mus musculus GN=Pafah1b1 PE=1 SV=2
P63011	42.3	21	90	0.00151703	1.6485	Ras-related protein Rab-3A OS=Mus musculus GN=Rab3a PE=1 SV=1
P63017	71.4	121	342	0.00196322	4.17607	Heat shock cognate 71 kDa protein OS=Mus musculus GN=Hspa8 PE=1 SV=1
P63024	52.4	14	31	0.00111609	2.34195	Vesicle-associated membrane protein 3 OS=Mus musculus GN=Vamp3 PE=1 SV=1
P63028	25	6	8	0.000172479	0.778279	Translationally-controlled tumor protein OS=Mus musculus GN=Tpt1 PE=1 SV=1
P63030	22	7	21	0.000714443	0.659587	Mitochondrial pyruvate carrier 1 OS=Mus musculus GN=Mpc1 PE=1 SV=1
P63032	6	2	3	4.18229e-05	0.148154	GTP-binding protein Rhes OS=Mus musculus GN=Rasd2 PE=2 SV=1
P63034	28.2	10	21	0.000194686	0.914256	Cytohesin-2 OS=Mus musculus GN=Cyth2 PE=1 SV=2
P63037	27.7	9	14	0.000130771	0.892344	DnaJ homolog subfamily A member 1 OS=Mus musculus GN=Dnaja1 PE=1 SV=1
P63038	62.1	69	163	0.00105489	3.1783	60 kDa heat shock protein, mitochondrial OS=Mus musculus GN=Hspd1 PE=1 SV=1
P63042	10.6	4	5	9.81031e-05	0.276439	Stathmin-4 OS=Mus musculus GN=Stmn4 PE=2 SV=1
P63044	45.7	24	47	0.0015025	1.86418	Vesicle-associated membrane protein 2 OS=Mus musculus GN=Vamp2 PE=1 SV=2
P63046	21.8	6	7	9.14017e-05	0.651962	Sulfotransferase 4A1 OS=Mus musculus GN=Sult4a1 PE=1 SV=1
P63056	17.8	6	8	6.20636e-05	0.506607	Noelin-3 OS=Mus musculus GN=Olfm3 PE=1 SV=1
P63080	14.6	10	23	0.000180319	0.399587	Gamma-aminobutyric acid receptor subunit beta-3 OS=Mus musculus GN=Gabrb3 PE=2 SV=1
P63082	16.1	7	14	0.000334943	0.448772	V-type proton ATPase 16 kDa proteolipid subunit OS=Mus musculus GN=Atp6v0c PE=1 SV=1
P63085	34.4	22	51	0.000528277	1.208	Mitogen-activated protein kinase 1 OS=Mus musculus GN=Mapk1 PE=1 SV=3
P63087	44.3	19	38	0.00043627	1.77332	Serine/threonine-protein phosphatase PP1-gamma catalytic subunit OS=Mus musculus GN=Ppp1cc PE=1 SV=1
P63089	21.4	4	5	0.000110366	0.636817	Pleiotrophin OS=Mus musculus GN=Ptn PE=1 SV=1
P63094	44.4	28	57	0.00053648	1.77971	Guanine nucleotide-binding protein G(s) subunit alpha isoforms short OS=Mus musculus GN=Gnas PE=1 SV=1
P63101	71.8	62	198	0.00299691	4.22396	14-3-3 protein zeta/delta OS=Mus musculus GN=Ywhaz PE=1 SV=1
P63115	4.3	4	12	8.39614e-05	0.104079	Asc-type amino acid transporter 1 OS=Mus musculus GN=Slc7a10 PE=1 SV=1
P63137	23.8	20	37	0.000267982	0.729816	Gamma-aminobutyric acid receptor subunit beta-2 OS=Mus musculus GN=Gabrb2 PE=1 SV=2
P63141	23.4	14	25	0.000185786	0.713957	Potassium voltage-gated channel subfamily A member 2 OS=Mus musculus GN=Kcna2 PE=1 SV=1
P63143	9.7	5	9	8.32286e-05	0.250259	Voltage-gated potassium channel subunit beta-1 OS=Mus musculus GN=Kcnab1 PE=1 SV=2
P63158	8.4	3	5	8.62395e-05	0.213389	High mobility group protein B1 OS=Mus musculus GN=Hmgb1 PE=1 SV=2
P63163	6.2	3	5	7.72562e-05	0.153453	Small nuclear ribonucleoprotein-associated protein N OS=Mus musculus GN=Snrpn PE=2 SV=1
P63166	46.5	4	4	0.000146863	1.91743	Small ubiquitin-related modifier 1 OS=Mus musculus GN=Sumo1 PE=1 SV=1
P63168	57.3	7	14	0.000583328	2.74111	Dynein light chain 1, cytoplasmic OS=Mus musculus GN=Dynll1 PE=1 SV=1
P63213	62	6	22	0.00114905	3.16869	Guanine nucleotide-binding protein G(I)/G(S)/G(O) subunit gamma-2 OS=Mus musculus GN=Gng2 PE=1 SV=2
P63216	40	12	26	0.00128554	1.51189	Guanine nucleotide-binding protein G(I)/G(S)/G(O) subunit gamma-3 OS=Mus musculus GN=Gng3 PE=1 SV=1
P63242	25.3	6	9	0.000216719	0.790606	Eukaryotic translation initiation factor 5A-1 OS=Mus musculus GN=Eif5a PE=1 SV=2
P63250	10.4	7	12	8.88215e-05	0.270574	G protein-activated inward rectifier potassium channel 1 OS=Mus musculus GN=Kcnj3 PE=1 SV=1
P63260	51.5	74	414	0.00409396	2.27341	Actin, cytoplasmic 2 OS=Mus musculus GN=Actg1 PE=1 SV=1
P63268	44.4	60	342	0.00337297	1.77971	Actin, gamma-enteric smooth muscle OS=Mus musculus GN=Actg2 PE=1 SV=1
P63276	48.1	9	14	0.000384564	2.02691	40S ribosomal protein S17 OS=Mus musculus GN=Rps17 PE=1 SV=2
P63318	43.6	44	92	0.000489474	1.72898	Protein kinase C gamma type OS=Mus musculus GN=Prkcg PE=1 SV=1
P63321	42.2	11	21	0.00037803	1.64241	Ras-related protein Ral-A OS=Mus musculus GN=Rala PE=1 SV=1
P63323	13.6	3	6	0.000168559	0.367729	40S ribosomal protein S12 OS=Mus musculus GN=Rps12 PE=1 SV=2
P63325	68.5	27	61	0.00137095	3.84172	40S ribosomal protein S10 OS=Mus musculus GN=Rps10 PE=1 SV=1
P63328	43.2	38	101	0.000718883	1.70396	Serine/threonine-protein phosphatase 2B catalytic subunit alpha isoform OS=Mus musculus GN=Ppp3ca PE=1 SV=1
P63330	39.2	17	34	0.000408033	1.46604	Serine/threonine-protein phosphatase 2A catalytic subunit alpha isoform OS=Mus musculus GN=Ppp2ca PE=1 SV=1
P67778	58.1	26	57	0.000777106	2.81066	Prohibitin OS=Mus musculus GN=Phb PE=1 SV=1
P67871	18.1	5	6	0.000103487	0.51705	Casein kinase II subunit beta OS=Mus musculus GN=Csnk2b PE=1 SV=1
P67984	23.4	4	11	0.000318682	0.713957	60S ribosomal protein L22 OS=Mus musculus GN=Rpl22 PE=1 SV=2
P68033	44.3	60	342	0.00336403	1.77332	Actin, alpha cardiac muscle 1 OS=Mus musculus GN=Actc1 PE=1 SV=1
P68037	10.4	2	4	9.63194e-05	0.270574	Ubiquitin-conjugating enzyme E2 L3 OS=Mus musculus GN=Ube2l3 PE=1 SV=1
P68040	53.6	27	48	0.000561509	2.43558	Guanine nucleotide-binding protein subunit beta-2-like 1 OS=Mus musculus GN=Gnb2l1 PE=1 SV=3
P68181	43.6	20	38	0.000401468	1.72898	cAMP-dependent protein kinase catalytic subunit beta OS=Mus musculus GN=Prkacb PE=1 SV=2
P68254	64.5	39	140	0.00211903	3.4157	14-3-3 protein theta OS=Mus musculus GN=Ywhaq PE=1 SV=1
P68368	60.7	70	238	0.00197003	3.04576	Tubulin alpha-4A chain OS=Mus musculus GN=Tuba4a PE=1 SV=1
P68369	60.3	72	280	0.00230227	3.00867	Tubulin alpha-1A chain OS=Mus musculus GN=Tuba1a PE=1 SV=1
P68372	56.9	87	447	0.00372496	2.70681	Tubulin beta-4B chain OS=Mus musculus GN=Tubb4b PE=1 SV=1
P68373	59	69	276	0.00227949	2.89045	Tubulin alpha-1C chain OS=Mus musculus GN=Tuba1c PE=1 SV=1
P68404	41.4	48	104	0.000574758	1.59418	Protein kinase C beta type OS=Mus musculus GN=Prkcb PE=1 SV=4
P68433	27.2	5	7	0.000190868	0.870682	Histone H3.1 OS=Mus musculus GN=Hist1h3a PE=1 SV=2
P68500	4.2	4	5	1.68866e-05	0.101539	Contactin-5 OS=Mus musculus GN=Cntn5 PE=1 SV=2
P68510	55.7	39	137	0.00206519	2.60579	14-3-3 protein eta OS=Mus musculus GN=Ywhah PE=1 SV=2
P69566	19.8	14	17	9.65407e-05	0.577611	Ran-binding protein 9 OS=Mus musculus GN=Ranbp9 PE=1 SV=1
P70122	24	6	9	0.000133499	0.737801	Ribosome maturation protein SBDS OS=Mus musculus GN=Sbds PE=1 SV=4
P70168	23.9	25	37	0.000156629	0.733804	Importin subunit beta-1 OS=Mus musculus GN=Kpnb1 PE=1 SV=2
P70169	15.8	7	11	9.90079e-05	0.438799	Double C2-like domain-containing protein beta OS=Mus musculus GN=Doc2b PE=1 SV=2
P70175	33.9	38	71	0.000310117	1.18273	Disks large homolog 3 OS=Mus musculus GN=Dlg3 PE=1 SV=1
P70182	7.5	5	10	6.79175e-05	0.188502	Phosphatidylinositol 4-phosphate 5-kinase type-1 alpha OS=Mus musculus GN=Pip5k1a PE=1 SV=2
P70188	13.9	9	11	5.14392e-05	0.377209	Kinesin-associated protein 3 OS=Mus musculus GN=Kifap3 PE=1 SV=1
P70195	24.2	8	12	0.000160648	0.745822	Proteasome subunit beta type-7 OS=Mus musculus GN=Psmb7 PE=1 SV=1
P70202	9.5	3	6	0.000100224	0.244515	Latexin OS=Mus musculus GN=Lxn PE=1 SV=2
P70205	15.7	14	27	0.000201863	0.435489	Pituitary adenylate cyclase-activating polypeptide type I receptor OS=Mus musculus GN=Adcyap1r1 PE=1 SV=1
P70206	24.7	55	107	0.000209497	0.766038	Plexin-A1 OS=Mus musculus GN=Plxna1 PE=1 SV=1
P70207	20.9	45	88	0.000172297	0.61808	Plexin-A2 OS=Mus musculus GN=Plxna2 PE=1 SV=2
P70208	9.2	20	43	8.51799e-05	0.235947	Plexin-A3 OS=Mus musculus GN=Plxna3 PE=1 SV=2
P70211	8.2	9	9	2.30647e-05	0.207814	Netrin receptor DCC OS=Mus musculus GN=Dcc PE=1 SV=2
P70227	6.3	17	32	4.4444e-05	0.156112	Inositol 1,4,5-trisphosphate receptor type 3 OS=Mus musculus GN=Itpr3 PE=1 SV=3
P70232	24.2	29	43	0.000131891	0.745822	Neural cell adhesion molecule L1-like protein OS=Mus musculus GN=Chl1 PE=1 SV=2
P70236	18.3	5	7	7.77188e-05	0.524053	Dual specificity mitogen-activated protein kinase kinase 6 OS=Mus musculus GN=Map2k6 PE=1 SV=1
P70255	4.6	3	4	3.37886e-05	0.111732	Nuclear factor 1 C-type OS=Mus musculus GN=Nfic PE=1 SV=1
P70257	4.3	2	3	2.27969e-05	0.104079	Nuclear factor 1 X-type OS=Mus musculus GN=Nfix PE=1 SV=2
P70280	13.2	4	8	0.000134847	0.355189	Vesicle-associated membrane protein 7 OS=Mus musculus GN=Vamp7 PE=1 SV=1
P70290	7.3	3	4	3.18309e-05	0.183042	55 kDa erythrocyte membrane protein OS=Mus musculus GN=Mpp1 PE=1 SV=1
P70295	15.4	6	9	8.14016e-05	0.425608	Ancient ubiquitous protein 1 OS=Mus musculus GN=Aup1 PE=1 SV=1
P70296	27.8	7	17	0.000337118	0.896706	Phosphatidylethanolamine-binding protein 1 OS=Mus musculus GN=Pebp1 PE=1 SV=3
P70297	7.7	4	6	4.06018e-05	0.193988	Signal transducing adapter molecule 1 OS=Mus musculus GN=Stam PE=1 SV=3
P70302	13.3	11	17	9.20307e-05	0.358313	Stromal interaction molecule 1 OS=Mus musculus GN=Stim1 PE=1 SV=2
P70333	22.7	10	14	0.000115626	0.686553	Heterogeneous nuclear ribonucleoprotein H2 OS=Mus musculus GN=Hnrnph2 PE=1 SV=1
P70335	17.3	22	30	8.21632e-05	0.489361	Rho-associated protein kinase 1 OS=Mus musculus GN=Rock1 PE=1 SV=1
P70336	32.5	59	96	0.000256482	1.11349	Rho-associated protein kinase 2 OS=Mus musculus GN=Rock2 PE=1 SV=1
P70349	16.7	2	7	0.000206017	0.468926	Histidine triad nucleotide-binding protein 1 OS=Mus musculus GN=Hint1 PE=1 SV=3
P70362	30.6	8	10	0.000120791	1.02302	Ubiquitin fusion degradation protein 1 homolog OS=Mus musculus GN=Ufd1l PE=1 SV=2
P70372	27.9	11	18	0.000204753	0.901078	ELAV-like protein 1 OS=Mus musculus GN=Elavl1 PE=1 SV=2
P70392	17.4	22	34	0.00010604	0.492794	Ras-specific guanine nucleotide-releasing factor 2 OS=Mus musculus GN=Rasgrf2 PE=1 SV=2
P70398	19.1	52	78	0.000113031	0.552387	Probable ubiquitin carboxyl-terminal hydrolase FAF-X OS=Mus musculus GN=Usp9x PE=1 SV=2
P70403	21.1	13	14	7.65725e-05	0.625549	Protein CASP OS=Mus musculus GN=Cux1 PE=1 SV=2
P70404	27	14	33	0.000311384	0.862087	Isocitrate dehydrogenase [NAD] subunit gamma 1, mitochondrial OS=Mus musculus GN=Idh3g PE=1 SV=1
P70407	14.2	8	12	5.66152e-05	0.386756	Cadherin-9 OS=Mus musculus GN=Cdh9 PE=2 SV=2
P70408	13.6	9	13	6.11775e-05	0.367729	Cadherin-10 OS=Mus musculus GN=Cdh10 PE=1 SV=3
P70414	17.2	29	76	0.000290547	0.485936	Sodium/calcium exchanger 1 OS=Mus musculus GN=Slc8a1 PE=1 SV=1
P70424	1.8	3	3	8.8574e-06	0.0423174	Receptor tyrosine-protein kinase erbB-2 OS=Mus musculus GN=Erbb2 PE=1 SV=3
P70429	22.9	12	14	0.000125401	0.694338	Ena/VASP-like protein OS=Mus musculus GN=Evl PE=1 SV=2
P70441	32.7	15	30	0.000313377	1.12324	Na(+)/H(+) exchange regulatory cofactor NHE-RF1 OS=Mus musculus GN=Slc9a3r1 PE=1 SV=3
P70452	10.4	3	4	4.97758e-05	0.270574	Syntaxin-4 OS=Mus musculus GN=Stx4 PE=1 SV=1
P70663	14.8	9	18	0.000102691	0.406048	SPARC-like protein 1 OS=Mus musculus GN=Sparcl1 PE=1 SV=3
P70670	7.2	12	12	2.03473e-05	0.180321	Nascent polypeptide-associated complex subunit alpha, muscle-specific form OS=Mus musculus GN=Naca PE=1 SV=2
P70699	8.7	9	17	6.61501e-05	0.2218	Lysosomal alpha-glucosidase OS=Mus musculus GN=Gaa PE=1 SV=2
P70704	30.8	55	112	0.000356812	1.03236	Phospholipid-transporting ATPase IA OS=Mus musculus GN=Atp8a1 PE=1 SV=2
P80313	44.7	33	76	0.000518071	1.79898	T-complex protein 1 subunit eta OS=Mus musculus GN=Cct7 PE=1 SV=1
P80314	45.4	39	72	0.000499061	1.84446	T-complex protein 1 subunit beta OS=Mus musculus GN=Cct2 PE=1 SV=4
P80315	61.2	41	82	0.000564156	3.09261	T-complex protein 1 subunit delta OS=Mus musculus GN=Cct4 PE=1 SV=3
P80316	42.9	34	71	0.000486671	1.68534	T-complex protein 1 subunit epsilon OS=Mus musculus GN=Cct5 PE=1 SV=1
P80317	36.5	32	74	0.000516787	1.31739	T-complex protein 1 subunit zeta OS=Mus musculus GN=Cct6a PE=1 SV=3
P80318	47	39	86	0.000585163	1.95121	T-complex protein 1 subunit gamma OS=Mus musculus GN=Cct3 PE=1 SV=1
P80560	15.6	18	29	0.000107433	0.432188	Receptor-type tyrosine-protein phosphatase N2 OS=Mus musculus GN=Ptprn2 PE=1 SV=2
P83093	22.4	12	16	7.95345e-05	0.674943	Stromal interaction molecule 2 OS=Mus musculus GN=Stim2 PE=1 SV=2
P83510	20.6	34	53	0.000148556	0.606941	Traf2 and NCK-interacting protein kinase OS=Mus musculus GN=Tnik PE=1 SV=2
P83741	6.1	18	22	3.43216e-05	0.1508	Serine/threonine-protein kinase WNK1 OS=Mus musculus GN=Wnk1 PE=1 SV=2
P83882	21.7	6	11	0.000384823	0.648162	60S ribosomal protein L36a OS=Mus musculus GN=Rpl36a PE=1 SV=2
P83887	12	5	8	6.57791e-05	0.318257	Tubulin gamma-1 chain OS=Mus musculus GN=Tubg1 PE=1 SV=1
P84075	49.2	14	30	0.000576419	2.10456	Neuron-specific calcium-binding protein hippocalcin OS=Mus musculus GN=Hpca PE=1 SV=2
P84078	67.4	26	62	0.00127025	3.72063	ADP-ribosylation factor 1 OS=Mus musculus GN=Arf1 PE=1 SV=2
P84084	61.7	17	36	0.000741659	3.14	ADP-ribosylation factor 5 OS=Mus musculus GN=Arf5 PE=1 SV=2
P84091	61.4	52	131	0.00111675	3.1115	AP-2 complex subunit mu OS=Mus musculus GN=Ap2m1 PE=1 SV=1
P84096	31.9	9	18	0.000349473	1.08449	Rho-related GTP-binding protein RhoG OS=Mus musculus GN=Rhog PE=1 SV=1
P84099	28.6	10	19	0.000359478	0.931968	60S ribosomal protein L19 OS=Mus musculus GN=Rpl19 PE=1 SV=1
P84104	40.2	6	6	0.000135669	1.52348	Serine/arginine-rich splicing factor 3 OS=Mus musculus GN=Srsf3 PE=1 SV=1
P84228	27.2	5	7	0.000190868	0.870682	Histone H3.2 OS=Mus musculus GN=Hist1h3b PE=1 SV=2
P84244	27.2	5	7	0.000190868	0.870682	Histone H3.3 OS=Mus musculus GN=H3f3a PE=1 SV=2
P84309	24.1	40	69	0.000202752	0.741807	Adenylate cyclase type 5 OS=Mus musculus GN=Adcy5 PE=1 SV=2
P85094	6.8	2	3	5.40043e-05	0.169499	Isochorismatase domain-containing protein 2A, mitochondrial OS=Mus musculus GN=Isoc2a PE=1 SV=1
P86048	54.7	15	31	0.000537183	2.52371	60S ribosomal protein L10-like OS=Mus musculus GN=Rpl10l PE=2 SV=1
P97300	38.8	38	102	0.000952761	1.44343	Neuroplastin OS=Mus musculus GN=Nptn PE=1 SV=3
P97315	63.2	19	39	0.000749345	3.28549	Cysteine and glycine-rich protein 1 OS=Mus musculus GN=Csrp1 PE=1 SV=3
P97324	15.6	10	15	0.00010843	0.432188	Glucose-6-phosphate 1-dehydrogenase 2 OS=Mus musculus GN=G6pd2 PE=1 SV=3
P97351	46.2	25	69	0.000969214	1.89734	40S ribosomal protein S3a OS=Mus musculus GN=Rps3a PE=1 SV=3
P97352	24.5	2	3	0.000113519	0.757924	Protein S100-A13 OS=Mus musculus GN=S100a13 PE=1 SV=1
P97370	39.9	14	26	0.000346819	1.50611	Sodium/potassium-transporting ATPase subunit beta-3 OS=Mus musculus GN=Atp1b3 PE=1 SV=1
P97379	33.6	27	57	0.000438533	1.1677	Ras GTPase-activating protein-binding protein 2 OS=Mus musculus GN=G3bp2 PE=1 SV=2
P97384	25.8	15	24	0.000176937	0.81134	Annexin A11 OS=Mus musculus GN=Anxa11 PE=1 SV=2
P97390	17.5	13	23	0.000149633	0.496236	Vacuolar protein sorting-associated protein 45 OS=Mus musculus GN=Vps45 PE=1 SV=1
P97393	14.1	19	25	6.17638e-05	0.383566	Rho GTPase-activating protein 5 OS=Mus musculus GN=Arhgap5 PE=1 SV=2
P97411	17.8	6	9	6.98215e-05	0.506607	Islet cell autoantigen 1 OS=Mus musculus GN=Ica1 PE=1 SV=3
P97412	5.6	21	30	2.93688e-05	0.137627	Lysosomal-trafficking regulator OS=Mus musculus GN=Lyst PE=1 SV=1
P97427	37.9	36	94	0.000609405	1.39332	Dihydropyrimidinase-related protein 1 OS=Mus musculus GN=Crmp1 PE=1 SV=1
P97429	13.8	5	6	6.97485e-05	0.374042	Annexin A4 OS=Mus musculus GN=Anxa4 PE=1 SV=4
P97434	22	28	34	0.000123127	0.659587	Myosin phosphatase Rho-interacting protein OS=Mus musculus GN=Mprip PE=1 SV=2
P97438	6.3	4	6	5.22295e-05	0.156112	Potassium channel subfamily K member 2 OS=Mus musculus GN=Kcnk2 PE=1 SV=3
P97441	17.3	14	58	0.000554333	0.489361	Zinc transporter 3 OS=Mus musculus GN=Slc30a3 PE=1 SV=1
P97445	17.6	41	64	0.000100224	0.499685	Voltage-dependent P/Q-type calcium channel subunit alpha-1A OS=Mus musculus GN=Cacna1a PE=1 SV=2
P97447	13.2	4	6	7.94635e-05	0.355189	Four and a half LIM domains protein 1 OS=Mus musculus GN=Fhl1 PE=1 SV=3
P97450	15.7	2	6	0.000206017	0.435489	ATP synthase-coupling factor 6, mitochondrial OS=Mus musculus GN=Atp5j PE=1 SV=1
P97461	36.8	13	32	0.000581694	1.33346	40S ribosomal protein S5 OS=Mus musculus GN=Rps5 PE=1 SV=3
P97467	14.6	15	24	9.09082e-05	0.399587	Peptidyl-glycine alpha-amidating monooxygenase OS=Mus musculus GN=Pam PE=1 SV=2
P97478	10.1	4	6	0.000102534	0.261828	5-demethoxyubiquinone hydroxylase, mitochondrial OS=Mus musculus GN=Coq7 PE=1 SV=3
P97490	7	11	12	3.56282e-05	0.174898	Adenylate cyclase type 8 OS=Mus musculus GN=Adcy8 PE=1 SV=2
P97494	7.5	4	5	2.91075e-05	0.188502	Glutamate--cysteine ligase catalytic subunit OS=Mus musculus GN=Gclc PE=1 SV=4
P97500	15.3	14	14	4.37373e-05	0.422329	Myelin transcription factor 1-like protein OS=Mus musculus GN=Myt1l PE=1 SV=2
P97717	7.8	2	3	2.16438e-05	0.196741	Alpha-1B adrenergic receptor OS=Mus musculus GN=Adra1b PE=1 SV=2
P97742	12.3	11	16	7.67565e-05	0.327394	Carnitine O-palmitoyltransferase 1, liver isoform OS=Mus musculus GN=Cpt1a PE=1 SV=4
P97765	19.2	6	15	0.000213121	0.555966	WW domain-binding protein 2 OS=Mus musculus GN=Wbp2 PE=1 SV=1
P97772	14.5	16	26	8.04134e-05	0.396368	Metabotropic glutamate receptor 1 OS=Mus musculus GN=Grm1 PE=1 SV=2
P97789	8.9	12	15	3.23586e-05	0.227439	5'-3' exoribonuclease 1 OS=Mus musculus GN=Xrn1 PE=1 SV=1
P97792	14.2	4	6	6.09583e-05	0.386756	Coxsackievirus and adenovirus receptor homolog OS=Mus musculus GN=Cxadr PE=1 SV=1
P97797	23.8	28	74	0.00053492	0.729816	Tyrosine-protein phosphatase non-receptor type substrate 1 OS=Mus musculus GN=Sirpa PE=1 SV=1
P97798	11.1	20	32	7.94812e-05	0.291219	Neogenin OS=Mus musculus GN=Neo1 PE=1 SV=1
P97799	6.6	2	3	5.67597e-05	0.164126	Neurensin-1 OS=Mus musculus GN=Nrsn1 PE=1 SV=1
P97807	49.3	34	67	0.000490051	2.11172	Fumarate hydratase, mitochondrial OS=Mus musculus GN=Fh PE=1 SV=3
P97813	5	5	7	2.78222e-05	0.122018	Phospholipase D2 OS=Mus musculus GN=Pld2 PE=1 SV=2
P97819	11	9	16	7.35226e-05	0.288249	85/88 kDa calcium-independent phospholipase A2 OS=Mus musculus GN=Pla2g6 PE=1 SV=3
P97820	12.5	16	22	6.61659e-05	0.333522	Mitogen-activated protein kinase kinase kinase kinase 4 OS=Mus musculus GN=Map4k4 PE=1 SV=1
P97823	19.1	3	4	6.44921e-05	0.552387	Acyl-protein thioesterase 1 OS=Mus musculus GN=Lypla1 PE=1 SV=1
P97855	12.7	6	11	8.77232e-05	0.339677	Ras GTPase-activating protein-binding protein 1 OS=Mus musculus GN=G3bp1 PE=1 SV=1
P97873	5.4	4	5	3.05461e-05	0.1324	Lysyl oxidase homolog 1 OS=Mus musculus GN=Loxl1 PE=2 SV=3
P97950	27	7	7	0.000109528	0.862087	Ras-related protein Rab-33A OS=Mus musculus GN=Rab33a PE=2 SV=1
P97952	25.7	4	7	0.000119074	0.807174	Sodium channel subunit beta-1 OS=Mus musculus GN=Scn1b PE=1 SV=1
P98084	13.1	10	14	6.92215e-05	0.352073	Amyloid beta A4 precursor protein-binding family A member 2 OS=Mus musculus GN=Apba2 PE=1 SV=2
P98086	38.4	11	15	0.000227039	1.42103	Complement C1q subcomponent subunit A OS=Mus musculus GN=C1qa PE=1 SV=2
P98156	14.1	12	15	6.37164e-05	0.383566	Very low-density lipoprotein receptor OS=Mus musculus GN=Vldlr PE=1 SV=1
P98191	14.8	8	11	8.84843e-05	0.406048	Phosphatidate cytidylyltransferase 1 OS=Mus musculus GN=Cds1 PE=1 SV=2
P98192	12.1	6	7	3.82863e-05	0.321296	Dihydroxyacetone phosphate acyltransferase OS=Mus musculus GN=Gnpat PE=1 SV=1
P98195	9.5	9	9	2.91228e-05	0.244515	Probable phospholipid-transporting ATPase IIB OS=Mus musculus GN=Atp9b PE=1 SV=4
P98197	11	14	17	5.31096e-05	0.288249	Probable phospholipid-transporting ATPase IH OS=Mus musculus GN=Atp11a PE=1 SV=1
P98199	6.5	8	10	3.06724e-05	0.161449	Phospholipid-transporting ATPase ID OS=Mus musculus GN=Atp8b2 PE=2 SV=2
P98200	17.9	24	29	9.36765e-05	0.51008	Phospholipid-transporting ATPase IB OS=Mus musculus GN=Atp8a2 PE=1 SV=1
P98203	20.3	17	23	8.86599e-05	0.595879	Armadillo repeat protein deleted in velo-cardio-facial syndrome homolog OS=Mus musculus GN=Arvcf PE=1 SV=2
P99024	57	79	453	0.00378347	2.71535	Tubulin beta-5 chain OS=Mus musculus GN=Tubb5 PE=1 SV=1
P99026	16.7	5	11	0.000154512	0.468926	Proteasome subunit beta type-4 OS=Mus musculus GN=Psmb4 PE=1 SV=1
P99027	28.7	5	10	0.000322461	0.936422	60S acidic ribosomal protein P2 OS=Mus musculus GN=Rplp2 PE=1 SV=3
P99028	39.3	5	8	0.00033333	1.47172	Cytochrome b-c1 complex subunit 6, mitochondrial OS=Mus musculus GN=Uqcrh PE=1 SV=2
P99029	50	17	36	0.000635708	2.16228	Peroxiredoxin-5, mitochondrial OS=Mus musculus GN=Prdx5 PE=1 SV=2
Q00493	27.1	14	27	0.000210345	0.86638	Carboxypeptidase E OS=Mus musculus GN=Cpe PE=1 SV=2
Q00558	11.8	5	7	6.83107e-05	0.3122	Factor VIII intron 22 protein OS=Mus musculus GN=F8a1 PE=1 SV=1
Q00560	2	3	6	2.42637e-05	0.0471286	Interleukin-6 receptor subunit beta OS=Mus musculus GN=Il6st PE=1 SV=2
Q00612	26.6	16	24	0.000172814	0.845015	Glucose-6-phosphate 1-dehydrogenase X OS=Mus musculus GN=G6pdx PE=1 SV=3
Q00623	28	10	14	0.000196652	0.905461	Apolipoprotein A-I OS=Mus musculus GN=Apoa1 PE=1 SV=2
Q00993	4.2	3	4	1.6704e-05	0.101539	Tyrosine-protein kinase receptor UFO OS=Mus musculus GN=Axl PE=1 SV=2
Q00PI9	20.9	17	24	0.000119462	0.61808	Heterogeneous nuclear ribonucleoprotein U-like protein 2 OS=Mus musculus GN=Hnrnpul2 PE=1 SV=2
Q01063	17	13	17	8.43923e-05	0.479108	cAMP-specific 3',5'-cyclic phosphodiesterase 4D OS=Mus musculus GN=Pde4d PE=1 SV=2
Q01065	42.4	21	37	0.000256462	1.65461	Calcium/calmodulin-dependent 3',5'-cyclic nucleotide phosphodiesterase 1B OS=Mus musculus GN=Pde1b PE=1 SV=2
Q01097	21.7	40	65	0.000162645	0.648162	Glutamate receptor ionotropic, NMDA 2B OS=Mus musculus GN=Grin2b PE=1 SV=3
Q01098	6.9	7	9	2.69368e-05	0.172195	Glutamate receptor ionotropic, NMDA 2C OS=Mus musculus GN=Grin2c PE=1 SV=2
Q01149	7.1	7	9	2.43256e-05	0.177606	Collagen alpha-2(I) chain OS=Mus musculus GN=Col1a2 PE=1 SV=2
Q01279	11.8	11	14	4.29059e-05	0.3122	Epidermal growth factor receptor OS=Mus musculus GN=Egfr PE=1 SV=1
Q01320	8.6	13	16	3.88303e-05	0.21899	DNA topoisomerase 2-alpha OS=Mus musculus GN=Top2a PE=1 SV=2
Q01338	8.4	4	9	7.41659e-05	0.213389	Alpha-2A adrenergic receptor OS=Mus musculus GN=Adra2a PE=1 SV=1
Q01341	12.3	17	27	8.59434e-05	0.327394	Adenylate cyclase type 6 OS=Mus musculus GN=Adcy6 PE=1 SV=1
Q01405	21.7	20	36	0.000174508	0.648162	Protein transport protein Sec23A OS=Mus musculus GN=Sec23a PE=1 SV=2
Q01730	6.5	2	2	2.67747e-05	0.161449	Ras suppressor protein 1 OS=Mus musculus GN=Rsu1 PE=1 SV=3
Q01768	36.2	7	12	0.00029276	1.30144	Nucleoside diphosphate kinase B OS=Mus musculus GN=Nme2 PE=1 SV=1
Q01815	13	22	30	5.20098e-05	0.348963	Voltage-dependent L-type calcium channel subunit alpha-1C OS=Mus musculus GN=Cacna1c PE=1 SV=1
Q01853	57.7	86	171	0.000786748	2.77572	Transitional endoplasmic reticulum ATPase OS=Mus musculus GN=Vcp PE=1 SV=4
Q02013	14.1	3	4	5.5142e-05	0.383566	Aquaporin-1 OS=Mus musculus GN=Aqp1 PE=1 SV=3
Q02053	40.4	57	118	0.000413591	1.53513	Ubiquitin-like modifier-activating enzyme 1 OS=Mus musculus GN=Uba1 PE=1 SV=1
Q02105	16.7	5	8	0.000120595	0.468926	Complement C1q subcomponent subunit C OS=Mus musculus GN=C1qc PE=1 SV=2
Q02248	42.6	51	136	0.000645747	1.66686	Catenin beta-1 OS=Mus musculus GN=Ctnnb1 PE=1 SV=1
Q02257	22.6	22	40	0.000199103	0.682674	Junction plakoglobin OS=Mus musculus GN=Jup PE=1 SV=3
Q02357	21.1	42	67	0.000133435	0.625549	Ankyrin-1 OS=Mus musculus GN=Ank1 PE=1 SV=2
Q02566	12.4	22	32	6.12309e-05	0.330454	Myosin-6 OS=Mus musculus GN=Myh6 PE=1 SV=2
Q02780	6.8	2	3	2.09115e-05	0.169499	Nuclear factor 1 A-type OS=Mus musculus GN=Nfia PE=1 SV=1
Q03137	25.1	30	54	0.000203091	0.782379	Ephrin type-A receptor 4 OS=Mus musculus GN=Epha4 PE=1 SV=2
Q03141	34.3	31	52	0.000256084	1.20293	MAP/microtubule affinity-regulating kinase 3 OS=Mus musculus GN=Mark3 PE=1 SV=2
Q03145	11.4	9	12	4.55471e-05	0.30017	Ephrin type-A receptor 2 OS=Mus musculus GN=Epha2 PE=1 SV=3
Q03157	11.3	9	11	6.24675e-05	0.297179	Amyloid-like protein 1 OS=Mus musculus GN=Aplp1 PE=1 SV=1
Q03173	12.5	12	20	9.24762e-05	0.333522	Protein enabled homolog OS=Mus musculus GN=Enah PE=1 SV=2
Q03265	75.4	108	488	0.00327242	4.67545	ATP synthase subunit alpha, mitochondrial OS=Mus musculus GN=Atp5a1 PE=1 SV=1
Q03391	13.7	15	25	7.00736e-05	0.370882	Glutamate receptor ionotropic, NMDA 2D OS=Mus musculus GN=Grin2d PE=1 SV=3
Q03717	13.8	11	15	6.4906e-05	0.374042	Potassium voltage-gated channel subfamily B member 1 OS=Mus musculus GN=Kcnb1 PE=1 SV=2
Q03719	5.7	6	10	5.69631e-05	0.14025	Potassium voltage-gated channel subfamily D member 1 OS=Mus musculus GN=Kcnd1 PE=1 SV=1
Q03734	10.3	3	3	2.66146e-05	0.267652	Serine protease inhibitor A3M OS=Mus musculus GN=Serpina3m PE=1 SV=2
Q04447	55.4	42	131	0.00127503	2.58096	Creatine kinase B-type OS=Mus musculus GN=Ckb PE=1 SV=1
Q04690	15.7	44	70	9.13695e-05	0.435489	Neurofibromin OS=Mus musculus GN=Nf1 PE=1 SV=1
Q04735	26.2	14	18	0.000134575	0.8281	Cyclin-dependent kinase 16 OS=Mus musculus GN=Cdk16 PE=1 SV=1
Q04736	11.6	7	13	8.91088e-05	0.306171	Tyrosine-protein kinase Yes OS=Mus musculus GN=Yes1 PE=1 SV=3
Q04750	13.6	12	15	7.25221e-05	0.367729	DNA topoisomerase 1 OS=Mus musculus GN=Top1 PE=1 SV=2
Q04899	9.5	4	6	4.93343e-05	0.244515	Cyclin-dependent kinase 18 OS=Mus musculus GN=Cdk18 PE=1 SV=1
Q05186	9.2	2	3	3.42304e-05	0.235947	Reticulocalbin-1 OS=Mus musculus GN=Rcn1 PE=1 SV=1
Q05512	50.6	49	75	0.000358405	2.20627	Serine/threonine-protein kinase MARK2 OS=Mus musculus GN=Mark2 PE=1 SV=3
Q05816	13.3	2	3	8.24066e-05	0.358313	Fatty acid-binding protein, epidermal OS=Mus musculus GN=Fabp5 PE=1 SV=3
Q05909	10.1	9	11	2.8288e-05	0.261828	Receptor-type tyrosine-protein phosphatase gamma OS=Mus musculus GN=Ptprg PE=1 SV=1
Q05920	44.1	57	107	0.000336832	1.76058	Pyruvate carboxylase, mitochondrial OS=Mus musculus GN=Pc PE=1 SV=1
Q05BC3	15.5	12	18	8.20016e-05	0.428894	Echinoderm microtubule-associated protein-like 1 OS=Mus musculus GN=Eml1 PE=1 SV=1
Q05D44	14.5	11	11	3.35455e-05	0.396368	Eukaryotic translation initiation factor 5B OS=Mus musculus GN=Eif5b PE=1 SV=2
Q06138	16.7	8	13	0.000141372	0.468926	Calcium-binding protein 39 OS=Mus musculus GN=Cab39 PE=1 SV=2
Q06180	13.5	4	5	4.56687e-05	0.364583	Tyrosine-protein phosphatase non-receptor type 2 OS=Mus musculus GN=Ptpn2 PE=1 SV=2
Q06185	47.9	5	10	0.000522295	2.01301	ATP synthase subunit e, mitochondrial OS=Mus musculus GN=Atp5i PE=1 SV=2
Q06335	18.7	13	22	0.000115393	0.538155	Amyloid-like protein 2 OS=Mus musculus GN=Aplp2 PE=1 SV=4
Q06890	6.7	3	4	3.31098e-05	0.16681	Clusterin OS=Mus musculus GN=Clu PE=1 SV=1
Q07076	43.4	33	58	0.000464538	1.71644	Annexin A7 OS=Mus musculus GN=Anxa7 PE=1 SV=2
Q07113	8.1	19	24	3.58434e-05	0.205036	Cation-independent mannose-6-phosphate receptor OS=Mus musculus GN=Igf2r PE=1 SV=1
Q07133	19.7	6	10	0.000178284	0.573983	Histone H1t OS=Mus musculus GN=Hist1h1t PE=1 SV=4
Q07235	20.2	8	14	0.000130771	0.592209	Glia-derived nexin OS=Mus musculus GN=Serpine2 PE=1 SV=2
Q07409	9	10	14	5.05021e-05	0.230269	Contactin-3 OS=Mus musculus GN=Cntn3 PE=1 SV=2
Q07417	10.9	3	3	2.70022e-05	0.285287	Short-chain specific acyl-CoA dehydrogenase, mitochondrial OS=Mus musculus GN=Acads PE=1 SV=2
Q08274	10.1	8	13	7.2493e-05	0.261828	Dystrophia myotonica WD repeat-containing protein OS=Mus musculus GN=Dmwd PE=1 SV=3
Q08331	28.4	10	13	0.000177889	0.923092	Calretinin OS=Mus musculus GN=Calb2 PE=1 SV=3
Q08460	18	20	30	9.20173e-05	0.513561	Calcium-activated potassium channel subunit alpha-1 OS=Mus musculus GN=Kcnma1 PE=1 SV=2
Q08509	13.9	12	14	6.32353e-05	0.377209	Epidermal growth factor receptor kinase substrate 8 OS=Mus musculus GN=Eps8 PE=1 SV=2
Q08890	4	2	2	1.34359e-05	0.0964782	Iduronate 2-sulfatase OS=Mus musculus GN=Ids PE=2 SV=3
Q09143	9.5	3	3	1.78857e-05	0.244515	High affinity cationic amino acid transporter 1 OS=Mus musculus GN=Slc7a1 PE=1 SV=1
Q09200	4.7	3	5	3.4787e-05	0.114295	Beta-1,4 N-acetylgalactosaminyltransferase 1 OS=Mus musculus GN=B4galnt1 PE=1 SV=1
Q09LZ8	16.5	9	10	6.86722e-05	0.462177	Cytosolic carboxypeptidase 6 OS=Mus musculus GN=Agbl4 PE=1 SV=1
Q0GA42	17.1	22	29	0.000113082	0.482518	Metal transporter CNNM1 OS=Mus musculus GN=Cnnm1 PE=1 SV=5
Q0GNC1	10.4	15	21	6.11738e-05	0.270574	Inverted formin-2 OS=Mus musculus GN=Inf2 PE=1 SV=1
Q0KL02	12.1	44	68	8.12908e-05	0.321296	Triple functional domain protein OS=Mus musculus GN=Trio PE=1 SV=3
Q0P5W1	9.2	9	10	2.59867e-05	0.235947	Vacuolar protein sorting-associated protein 8 homolog OS=Mus musculus GN=Vps8 PE=1 SV=1
Q0V8T7	4.6	6	8	2.27329e-05	0.111732	Contactin-associated protein like 5-3 OS=Mus musculus GN=Cntnap5c PE=2 SV=1
Q0V8T8	6.7	10	13	3.73126e-05	0.16681	Contactin-associated protein like 5-2 OS=Mus musculus GN=Cntnap5b PE=2 SV=1
Q0V8T9	13	17	23	6.54071e-05	0.348963	Contactin-associated protein like 5-1 OS=Mus musculus GN=Cntnap5a PE=1 SV=1
Q0VBF8	27	5	35	0.000920499	0.862087	Protein stum homolog OS=Mus musculus PE=1 SV=1
Q0VE82	6.8	6	13	8.65491e-05	0.169499	Copine-7 OS=Mus musculus GN=Cpne7 PE=1 SV=1
Q0VGY8	8.4	12	13	2.59741e-05	0.213389	Protein TANC1 OS=Mus musculus GN=Tanc1 PE=1 SV=2
Q11011	39.9	44	85	0.000342614	1.50611	Puromycin-sensitive aminopeptidase OS=Mus musculus GN=Npepps PE=1 SV=2
Q11136	11.4	7	13	9.77847e-05	0.30017	Xaa-Pro dipeptidase OS=Mus musculus GN=Pepd PE=1 SV=3
Q148V7	19.5	24	35	0.000106736	0.566751	LisH domain and HEAT repeat-containing protein KIAA1468 OS=Mus musculus GN=Kiaa1468 PE=1 SV=1
Q148W0	7	8	9	2.66784e-05	0.174898	Phospholipid-transporting ATPase IC OS=Mus musculus GN=Atp8b1 PE=1 SV=2
Q149F3	8.5	7	12	7.04107e-05	0.216186	Eukaryotic peptide chain release factor GTP-binding subunit ERF3B OS=Mus musculus GN=Gspt2 PE=1 SV=1
Q149L6	8.2	3	4	3.91377e-05	0.207814	DnaJ homolog subfamily B member 14 OS=Mus musculus GN=Dnajb14 PE=2 SV=1
Q14B80	13.4	8	11	6.35378e-05	0.361445	Potassium voltage-gated channel subfamily C member 2 OS=Mus musculus GN=Kcnc2 PE=1 SV=1
Q14BB9	33	5	10	0.000194152	1.13796	MAP6 domain-containing protein 1 OS=Mus musculus GN=Map6d1 PE=1 SV=1
Q14BI2	29	36	61	0.000259411	0.949845	Metabotropic glutamate receptor 2 OS=Mus musculus GN=Grm2 PE=1 SV=2
Q14C51	22.6	17	25	0.000135339	0.682674	Pentatricopeptide repeat domain-containing protein 3, mitochondrial OS=Mus musculus GN=Ptcd3 PE=1 SV=2
Q14CH0	13.9	11	16	7.19185e-05	0.377209	Protein FAM171B OS=Mus musculus GN=Fam171b PE=1 SV=2
Q1HKZ5	4.5	4	6	2.3201e-05	0.109175	Mitogen-activated protein kinase kinase kinase 13 OS=Mus musculus GN=Map3k13 PE=1 SV=1
Q1RLL3	11.4	12	26	0.00017435	0.30017	Copine-9 OS=Mus musculus GN=Cpne9 PE=1 SV=1
Q2EMV9	6.3	9	11	2.24498e-05	0.156112	Poly [ADP-ribose] polymerase 14 OS=Mus musculus GN=Parp14 PE=1 SV=3
Q2M3X8	26.4	19	32	0.000204596	0.836538	Phosphatase and actin regulator 1 OS=Mus musculus GN=Phactr1 PE=1 SV=1
Q2NL51	25.9	18	35	0.000264878	0.815516	Glycogen synthase kinase-3 alpha OS=Mus musculus GN=Gsk3a PE=1 SV=2
Q2PFD7	21.5	27	55	0.000196679	0.64059	PH and SEC7 domain-containing protein 3 OS=Mus musculus GN=Psd3 PE=1 SV=2
Q2TA57	21.7	5	7	7.21058e-05	0.648162	Aspartate beta-hydroxylase domain-containing protein 1 OS=Mus musculus GN=Asphd1 PE=2 SV=2
Q2TB54	8.8	3	3	2.07942e-05	0.224616	High affinity immunoglobulin alpha and immunoglobulin mu Fc receptor OS=Mus musculus GN=Fcamr PE=1 SV=2
Q2TBE6	25.3	15	21	0.000162577	0.790606	Phosphatidylinositol 4-kinase type 2-alpha OS=Mus musculus GN=Pi4k2a PE=1 SV=1
Q2TPA8	21	12	19	0.000143791	0.62181	Hydroxysteroid dehydrogenase-like protein 2 OS=Mus musculus GN=Hsdl2 PE=1 SV=1
Q2WF71	8.4	7	10	4.84112e-05	0.213389	Leucine-rich repeat and fibronectin type III domain-containing protein 1 OS=Mus musculus GN=Lrfn1 PE=1 SV=1
Q32MW3	27.8	17	26	0.000219626	0.896706	Acyl-coenzyme A thioesterase 10, mitochondrial OS=Mus musculus GN=Acot10 PE=2 SV=1
Q32NY4	2.2	2	3	1.56029e-05	0.0519619	Metal transporter CNNM3 OS=Mus musculus GN=Cnnm3 PE=1 SV=2
Q32Q92	7.6	3	4	3.54014e-05	0.191242	Acyl-coenzyme A thioesterase 6 OS=Mus musculus GN=Acot6 PE=1 SV=1
Q3B7Z2	15.8	12	16	7.37053e-05	0.438799	Oxysterol-binding protein 1 OS=Mus musculus GN=Osbp PE=1 SV=3
Q3B807	7.8	4	5	3.14262e-05	0.196741	Transcription elongation regulator 1-like protein OS=Mus musculus GN=Tcerg1l PE=2 SV=3
Q3KNM2	19.4	6	11	0.000146731	0.563148	E3 ubiquitin-protein ligase MARCH5 OS=Mus musculus GN=March5 PE=1 SV=1
Q3LAC4	8.8	15	19	4.40911e-05	0.224616	Phosphatidylinositol 3,4,5-trisphosphate-dependent Rac exchanger 2 protein OS=Mus musculus GN=Prex2 PE=1 SV=2
Q3TAS6	12.8	4	6	8.62395e-05	0.342765	ER membrane protein complex subunit 10 OS=Mus musculus GN=Emc10 PE=2 SV=2
Q3TBW2	8	2	3	4.24614e-05	0.202264	39S ribosomal protein L10, mitochondrial OS=Mus musculus GN=Mrpl10 PE=1 SV=2
Q3TC33	26.5	6	8	0.000114101	0.840772	Coiled-coil domain-containing protein 127 OS=Mus musculus GN=Ccdc127 PE=1 SV=2
Q3TC72	24.9	7	10	0.000118476	0.774189	Fumarylacetoacetate hydrolase domain-containing protein 2A OS=Mus musculus GN=Fahd2 PE=1 SV=1
Q3TCH7	17	14	19	9.28296e-05	0.479108	Cullin-4A OS=Mus musculus GN=Cul4a PE=1 SV=1
Q3TD49	8.1	3	4	2.5663e-05	0.205036	Signal peptide peptidase-like 2B OS=Mus musculus GN=Sppl2b PE=1 SV=2
Q3TDD9	27.3	22	34	0.000161644	0.874995	Protein phosphatase 1 regulatory subunit 21 OS=Mus musculus GN=Ppp1r21 PE=1 SV=2
Q3TDK6	36.6	10	18	0.000232576	1.32274	Protein rogdi homolog OS=Mus musculus GN=Rogdi PE=1 SV=2
Q3TDN2	19.6	10	18	0.000149999	0.570363	FAS-associated factor 2 OS=Mus musculus GN=Faf2 PE=1 SV=2
Q3TDQ1	12.6	12	21	9.46224e-05	0.336596	Dolichyl-diphosphooligosaccharide--protein glycosyltransferase subunit STT3B OS=Mus musculus GN=Stt3b PE=1 SV=2
Q3TEA8	28.3	26	50	0.000334684	0.918669	Heterochromatin protein 1-binding protein 3 OS=Mus musculus GN=Hp1bp3 PE=1 SV=1
Q3TEL6	2.9	2	3	1.62407e-05	0.0690548	RING finger protein 157 OS=Mus musculus GN=Rnf157 PE=1 SV=2
Q3TES0	16.7	21	27	8.37858e-05	0.468926	IQ motif and SEC7 domain-containing protein 3 OS=Mus musculus GN=Iqsec3 PE=1 SV=1
Q3TFD2	12.9	8	13	9.02769e-05	0.34586	Lysophosphatidylcholine acyltransferase 1 OS=Mus musculus GN=Lpcat1 PE=1 SV=1
Q3TFQ1	37.2	6	8	0.000151359	1.35505	SPRY domain-containing protein 7 OS=Mus musculus GN=Spryd7 PE=1 SV=2
Q3TH73	4.9	3	3	2.09115e-05	0.119438	Protein tweety homolog 2 OS=Mus musculus GN=Ttyh2 PE=1 SV=1
Q3THE2	29.7	6	10	0.000215599	0.981527	Myosin regulatory light chain 12B OS=Mus musculus GN=Myl12b PE=1 SV=2
Q3THK7	19.5	13	21	0.000112373	0.566751	GMP synthase [glutamine-hydrolyzing] OS=Mus musculus GN=Gmps PE=1 SV=2
Q3THS6	19.7	7	12	0.000112657	0.573983	S-adenosylmethionine synthase isoform type-2 OS=Mus musculus GN=Mat2a PE=1 SV=2
Q3TIR1	16.3	4	5	4.4464e-05	0.455459	Trafficking protein particle complex subunit 13 OS=Mus musculus GN=Trappc13 PE=2 SV=1
Q3TIR3	25.5	9	9	6.29711e-05	0.798871	Synembryn-A OS=Mus musculus GN=Ric8a PE=1 SV=2
Q3TIT8	3	2	3	2.252e-05	0.0715193	Sugar phosphate exchanger 3 OS=Mus musculus GN=Slc37a3 PE=2 SV=1
Q3TIV5	27.7	11	21	0.000182803	0.892344	Zinc finger CCCH domain-containing protein 15 OS=Mus musculus GN=Zc3h15 PE=1 SV=2
Q3TKT4	5.1	8	11	2.52891e-05	0.124605	Transcription activator BRG1 OS=Mus musculus GN=Smarca4 PE=1 SV=1
Q3TL44	9.3	9	16	6.08541e-05	0.238797	NLR family member X1 OS=Mus musculus GN=Nlrx1 PE=1 SV=1
Q3TLH4	13.5	45	64	8.33911e-05	0.364583	Protein PRRC2C OS=Mus musculus GN=Prrc2c PE=1 SV=3
Q3TLI0	8.3	14	24	7.06903e-05	0.210598	Trafficking protein particle complex subunit 10 OS=Mus musculus GN=Trappc10 PE=1 SV=2
Q3TMP8	13.1	4	5	6.22197e-05	0.352073	Trimeric intracellular cation channel type A OS=Mus musculus GN=Tmem38a PE=1 SV=2
Q3TPR7	7	3	4	2.82537e-05	0.174898	Transmembrane protein 184C OS=Mus musculus GN=Tmem184c PE=2 SV=1
Q3TPX4	23.7	23	36	0.000188557	0.725838	Exocyst complex component 5 OS=Mus musculus GN=Exoc5 PE=1 SV=2
Q3TQB2	7.4	3	3	2.28437e-05	0.185769	FAD-dependent oxidoreductase domain-containing protein 1 OS=Mus musculus GN=Foxred1 PE=1 SV=1
Q3TRM4	9.2	11	13	3.55778e-05	0.235947	Neuropathy target esterase OS=Mus musculus GN=Pnpla6 PE=1 SV=2
Q3TRM8	7.5	13	35	0.000140771	0.188502	Hexokinase-3 OS=Mus musculus GN=Hk3 PE=1 SV=2
Q3TRR0	20.3	11	14	8.03656e-05	0.595879	Microtubule-associated protein 9 OS=Mus musculus GN=Map9 PE=1 SV=2
Q3TUA9	7.7	3	9	9.56294e-05	0.193988	Protein O-mannose kinase OS=Mus musculus GN=Pomk PE=2 SV=2
Q3TUH1	20.5	6	8	8.80308e-05	0.603245	Phosphatidate cytidylyltransferase, mitochondrial OS=Mus musculus GN=Tamm41 PE=1 SV=2
Q3TVA9	25.7	27	33	0.000107723	0.807174	Coiled-coil domain-containing protein 136 OS=Mus musculus GN=Ccdc136 PE=1 SV=2
Q3TW96	23.3	8	11	8.04562e-05	0.710015	UDP-N-acetylhexosamine pyrophosphorylase-like protein 1 OS=Mus musculus GN=Uap1l1 PE=1 SV=1
Q3TWI9	16.2	15	25	0.000111427	0.452112	CSC1-like protein 2 OS=Mus musculus GN=Tmem63b PE=1 SV=1
Q3TWL2	25.4	6	8	0.000104459	0.794734	Type 1 phosphatidylinositol 4,5-bisphosphate 4-phosphatase OS=Mus musculus GN=Tmem55b PE=1 SV=1
Q3TWN3	6.4	6	8	3.39044e-05	0.158777	Metal transporter CNNM2 OS=Mus musculus GN=Cnnm2 PE=1 SV=3
Q3TWW8	13.3	4	6	6.56336e-05	0.358313	Serine/arginine-rich splicing factor 6 OS=Mus musculus GN=Srsf6 PE=1 SV=1
Q3TXS7	31.7	35	60	0.000233471	1.07491	26S proteasome non-ATPase regulatory subunit 1 OS=Mus musculus GN=Psmd1 PE=1 SV=1
Q3TXX3	11.6	4	6	5.36139e-05	0.306171	Protrudin OS=Mus musculus GN=Zfyve27 PE=1 SV=2
Q3TXX4	30.2	40	128	0.000847611	1.00447	Vesicular glutamate transporter 1 OS=Mus musculus GN=Slc17a7 PE=1 SV=2
Q3TY60	14.8	6	11	0.000122865	0.406048	Protein FAM131B OS=Mus musculus GN=Fam131b PE=1 SV=1
Q3TY86	23.3	20	35	0.00021453	0.710015	Apoptosis-inducing factor 3 OS=Mus musculus GN=Aifm3 PE=1 SV=1
Q3TYD6	13.2	15	20	5.04187e-05	0.355189	Serine/threonine-protein kinase LMTK2 OS=Mus musculus GN=Lmtk2 PE=1 SV=3
Q3TYS2	24.6	6	7	0.000138813	0.761976	Uncharacterized protein C17orf62 homolog OS=Mus musculus PE=1 SV=2
Q3TZM9	10.4	5	6	4.52231e-05	0.270574	GDP-Man:Man(3)GlcNAc(2)-PP-Dol alpha-1,2-mannosyltransferase OS=Mus musculus GN=Alg11 PE=2 SV=1
Q3TZZ7	15.6	12	15	6.58278e-05	0.432188	Extended synaptotagmin-2 OS=Mus musculus GN=Esyt2 PE=1 SV=1
Q3U0D9	6.9	5	6	2.44772e-05	0.172195	E3 ubiquitin-protein ligase HACE1 OS=Mus musculus GN=Hace1 PE=1 SV=1
Q3U0J8	7.6	9	12	4.61135e-05	0.191242	TBC1 domain family member 2B OS=Mus musculus GN=Tbc1d2b PE=1 SV=2
Q3U0L2	13	5	6	4.57814e-05	0.348963	Ankyrin repeat domain-containing protein 33B OS=Mus musculus GN=Ankrd33b PE=1 SV=1
Q3U0M1	7.9	9	15	4.84534e-05	0.199499	Trafficking protein particle complex subunit 9 OS=Mus musculus GN=Trappc9 PE=1 SV=2
Q3U0V1	8.6	6	10	4.95762e-05	0.21899	Far upstream element-binding protein 2 OS=Mus musculus GN=Khsrp PE=1 SV=2
Q3U186	22.3	9	13	8.34046e-05	0.671091	Probable arginine--tRNA ligase, mitochondrial OS=Mus musculus GN=Rars2 PE=1 SV=1
Q3U1F9	7.5	4	6	5.18643e-05	0.188502	Phosphoprotein associated with glycosphingolipid-enriched microdomains 1 OS=Mus musculus GN=Pag1 PE=1 SV=2
Q3U1J4	24.6	28	41	0.000133369	0.761976	DNA damage-binding protein 1 OS=Mus musculus GN=Ddb1 PE=1 SV=2
Q3U1Y4	5	5	6	1.48431e-05	0.122018	DENN domain-containing protein 4B OS=Mus musculus GN=Dennd4b PE=1 SV=2
Q3U214	17.8	19	25	7.01797e-05	0.506607	Microtubule-associated serine/threonine-protein kinase 3 OS=Mus musculus GN=Mast3 PE=1 SV=3
Q3U2A8	4.8	3	4	1.39936e-05	0.116863	Valine--tRNA ligase, mitochondrial OS=Mus musculus GN=Vars2 PE=1 SV=2
Q3U2I3	11.1	12	14	5.32473e-05	0.291219	FTS and Hook-interacting protein OS=Mus musculus GN=Fam160a2 PE=1 SV=2
Q3U2P1	5.2	5	17	5.78358e-05	0.127197	Protein transport protein Sec24A OS=Mus musculus GN=Sec24a PE=1 SV=1
Q3U2V3	8.4	3	4	4.59232e-05	0.213389	8-oxo-dGDP phosphatase NUDT18 OS=Mus musculus GN=Nudt18 PE=1 SV=1
Q3U319	7.2	7	8	2.96367e-05	0.180321	E3 ubiquitin-protein ligase BRE1B OS=Mus musculus GN=Rnf40 PE=1 SV=2
Q3U3E2	15.1	8	10	6.34982e-05	0.415794	Protein FAM117B OS=Mus musculus GN=Fam117b PE=1 SV=1
Q3U3R4	10.6	8	12	7.75254e-05	0.276439	Lipase maturation factor 1 OS=Mus musculus GN=Lmf1 PE=1 SV=1
Q3U487	17.7	12	15	6.46045e-05	0.503142	E3 ubiquitin-protein ligase HECTD3 OS=Mus musculus GN=Hectd3 PE=1 SV=2
Q3U497	16.7	4	4	7.09722e-05	0.468926	CMRF35-like molecule 7 OS=Mus musculus GN=Cd300lb PE=1 SV=2
Q3U5Q7	19.9	8	10	8.29597e-05	0.581248	UMP-CMP kinase 2, mitochondrial OS=Mus musculus GN=Cmpk2 PE=1 SV=2
Q3U7R1	9.5	11	14	4.75423e-05	0.244515	Extended synaptotagmin-1 OS=Mus musculus GN=Esyt1 PE=1 SV=2
Q3U9G9	8.5	6	7	4.14666e-05	0.216186	Lamin-B receptor OS=Mus musculus GN=Lbr PE=1 SV=2
Q3UBX0	8.6	2	3	4.57814e-05	0.21899	Transmembrane protein 109 OS=Mus musculus GN=Tmem109 PE=1 SV=2
Q3UDR8	10.4	4	6	6.41204e-05	0.270574	Protein YIPF3 OS=Mus musculus GN=Yipf3 PE=1 SV=1
Q3UDW8	5.5	3	3	1.69587e-05	0.135011	Heparan-alpha-glucosaminide N-acetyltransferase OS=Mus musculus GN=Hgsnat PE=1 SV=2
Q3UE31	17.3	10	11	0.000100968	0.489361	Uncharacterized protein KIAA0930 homolog OS=Mus musculus PE=1 SV=2
Q3UEB3	3.4	3	4	2.63e-05	0.081434	Poly(U)-binding-splicing factor PUF60 OS=Mus musculus GN=Puf60 PE=1 SV=2
Q3UEI1	5.4	3	4	2.16227e-05	0.1324	cAMP-specific 3',5'-cyclic phosphodiesterase 4C OS=Mus musculus GN=Pde4c PE=1 SV=1
Q3UFB7	7.3	3	4	1.85647e-05	0.183042	High affinity nerve growth factor receptor OS=Mus musculus GN=Ntrk1 PE=1 SV=2
Q3UFS0	7.9	7	10	4.98427e-05	0.199499	Protein zyg-11 homolog B OS=Mus musculus GN=Zyg11b PE=1 SV=2
Q3UGC7	27.6	10	12	0.000170496	0.887991	Eukaryotic translation initiation factor 3 subunit J-A OS=Mus musculus GN=Eif3j1 PE=2 SV=1
Q3UGR5	27	5	7	0.000100224	0.862087	Haloacid dehalogenase-like hydrolase domain-containing protein 2 OS=Mus musculus GN=Hdhd2 PE=1 SV=2
Q3UGX3	24.4	6	8	9.92187e-05	0.75388	N-acetylaspartate synthetase OS=Mus musculus GN=Nat8l PE=1 SV=1
Q3UGY8	8	19	27	4.61401e-05	0.202264	Brefeldin A-inhibited guanine nucleotide-exchange protein 3 OS=Mus musculus GN=Arfgef3 PE=1 SV=1
Q3UH60	25.8	43	61	0.000143714	0.81134	Disco-interacting protein 2 homolog B OS=Mus musculus GN=Dip2b PE=1 SV=1
Q3UH66	8.3	17	26	4.48654e-05	0.210598	Serine/threonine-protein kinase WNK2 OS=Mus musculus GN=Wnk2 PE=1 SV=2
Q3UH68	18.9	22	29	0.000101741	0.545254	LIM and calponin homology domains-containing protein 1 OS=Mus musculus GN=Limch1 PE=1 SV=2
Q3UH93	17	30	43	8.28347e-05	0.479108	Plexin-D1 OS=Mus musculus GN=Plxnd1 PE=1 SV=1
Q3UH99	19	10	12	8.47611e-05	0.548817	Protein shisa-6 homolog OS=Mus musculus GN=Shisa6 PE=1 SV=1
Q3UHB1	31.7	19	33	0.000224128	1.07491	5'-nucleotidase domain-containing protein 3 OS=Mus musculus GN=Nt5dc3 PE=1 SV=1
Q3UHB8	34	34	49	0.000257375	1.18776	Coiled-coil domain-containing protein 177 OS=Mus musculus GN=Ccdc177 PE=1 SV=1
Q3UHC7	24.7	32	56	0.000174655	0.766038	Disabled homolog 2-interacting protein OS=Mus musculus GN=Dab2ip PE=1 SV=1
Q3UHD1	14.3	27	43	0.000100794	0.389953	Brain-specific angiogenesis inhibitor 1 OS=Mus musculus GN=Bai1 PE=1 SV=1
Q3UHD2	15.9	8	11	0.000104593	0.442115	Glucose-fructose oxidoreductase domain-containing protein 1 OS=Mus musculus GN=Gfod1 PE=1 SV=1
Q3UHD6	28.4	15	29	0.000199519	0.923092	Sorting nexin-27 OS=Mus musculus GN=Snx27 PE=1 SV=2
Q3UHD9	24.2	38	66	0.000206364	0.745822	Arf-GAP with GTPase, ANK repeat and PH domain-containing protein 2 OS=Mus musculus GN=Agap2 PE=1 SV=1
Q3UHE1	5.3	5	7	2.6651e-05	0.129796	Membrane-associated phosphatidylinositol transfer protein 3 OS=Mus musculus GN=Pitpnm3 PE=1 SV=2
Q3UHG7	15.2	5	5	4.07505e-05	0.419058	Protein LCHN OS=Mus musculus GN=Lchn PE=2 SV=1
Q3UHH2	8.1	5	10	5.38214e-05	0.205036	Solute carrier family 22 member 23 OS=Mus musculus GN=Slc22a23 PE=2 SV=1
Q3UHI4	15	6	7	7.9626e-05	0.412538	Protein TMED8 OS=Mus musculus GN=Tmed8 PE=2 SV=1
Q3UHJ0	45.4	53	98	0.00037895	1.84446	AP2-associated protein kinase 1 OS=Mus musculus GN=Aak1 PE=1 SV=2
Q3UHK1	19.9	22	38	0.000221217	0.581248	Proton myo-inositol cotransporter OS=Mus musculus GN=Slc2a13 PE=1 SV=2
Q3UHK6	16.5	59	82	0.000109737	0.462177	Teneurin-4 OS=Mus musculus GN=Tenm4 PE=1 SV=2
Q3UHL1	48.4	38	96	0.000695306	2.0479	CaM kinase-like vesicle-associated protein OS=Mus musculus GN=Camkv PE=1 SV=2
Q3UHU5	12.8	26	47	8.96092e-05	0.342765	Microtubule cross-linking factor 1 OS=Mus musculus GN=Mtcl1 PE=1 SV=1
Q3UIA2	8.6	6	7	3.06833e-05	0.21899	Rho GTPase-activating protein 17 OS=Mus musculus GN=Arhgap17 PE=1 SV=1
Q3UIU2	48.4	10	28	0.00081119	2.0479	NADH dehydrogenase [ubiquinone] 1 beta subcomplex subunit 6 OS=Mus musculus GN=Ndufb6 PE=1 SV=3
Q3UJB9	16.9	20	30	7.91244e-05	0.475707	Enhancer of mRNA-decapping protein 4 OS=Mus musculus GN=Edc4 PE=1 SV=2
Q3UJD6	3.6	6	9	2.45402e-05	0.0864257	Ubiquitin carboxyl-terminal hydrolase 19 OS=Mus musculus GN=Usp19 PE=1 SV=1
Q3UJU9	23.4	13	24	0.00018936	0.713957	Regulator of microtubule dynamics protein 3 OS=Mus musculus GN=Rmdn3 PE=1 SV=2
Q3UKC1	15.7	12	17	7.7446e-05	0.435489	Tax1-binding protein 1 homolog OS=Mus musculus GN=Tax1bp1 PE=1 SV=2
Q3ULB5	5.3	3	7	3.80617e-05	0.129796	Serine/threonine-protein kinase PAK 6 OS=Mus musculus GN=Pak6 PE=2 SV=1
Q3ULD5	25.8	17	21	0.00013832	0.81134	Methylcrotonoyl-CoA carboxylase beta chain, mitochondrial OS=Mus musculus GN=Mccc2 PE=1 SV=1
Q3ULF4	14.5	15	18	8.54665e-05	0.396368	Paraplegin OS=Mus musculus GN=Spg7 PE=1 SV=1
Q3ULJ0	28.5	12	20	0.000211299	0.927525	Glycerol-3-phosphate dehydrogenase 1-like protein OS=Mus musculus GN=Gpd1l PE=1 SV=2
Q3UM45	28.3	10	16	0.000164357	0.918669	Protein phosphatase 1 regulatory subunit 7 OS=Mus musculus GN=Ppp1r7 PE=1 SV=2
Q3UMB5	5.7	5	6	2.37966e-05	0.14025	Smith-Magenis syndrome chromosomal region candidate gene 8 protein homolog OS=Mus musculus GN=Smcr8 PE=1 SV=2
Q3UMB9	11.6	16	20	6.32276e-05	0.306171	WASH complex subunit 7 OS=Mus musculus GN=Kiaa1033 PE=1 SV=2
Q3UMR5	26.3	14	23	0.000243688	0.832314	Calcium uniporter protein, mitochondrial OS=Mus musculus GN=Mcu PE=1 SV=2
Q3UMT1	11	7	7	3.31945e-05	0.288249	Protein phosphatase 1 regulatory subunit 12C OS=Mus musculus GN=Ppp1r12c PE=1 SV=1
Q3UMY5	9	8	10	3.75334e-05	0.230269	Echinoderm microtubule-associated protein-like 4 OS=Mus musculus GN=Eml4 PE=1 SV=1
Q3UN02	22.9	13	22	0.000216975	0.694338	Lysocardiolipin acyltransferase 1 OS=Mus musculus GN=Lclat1 PE=1 SV=2
Q3UN16	16.5	9	14	8.82928e-05	0.462177	Probable G-protein coupled receptor 162 OS=Mus musculus GN=Gpr162 PE=1 SV=2
Q3UNH4	59	84	185	0.000736089	2.89045	G protein-regulated inducer of neurite outgrowth 1 OS=Mus musculus GN=Gprin1 PE=1 SV=2
Q3UNZ8	13.4	5	5	5.29757e-05	0.361445	Quinone oxidoreductase-like protein 2 OS=Mus musculus PE=1 SV=1
Q3UPL0	22.4	33	54	0.000162803	0.674943	Protein transport protein Sec31A OS=Mus musculus GN=Sec31a PE=1 SV=2
Q3UQ44	6.6	10	13	3.06082e-05	0.164126	Ras GTPase-activating-like protein IQGAP2 OS=Mus musculus GN=Iqgap2 PE=1 SV=2
Q3UQ84	5.3	5	7	3.59033e-05	0.129796	Threonine--tRNA ligase, mitochondrial OS=Mus musculus GN=Tars2 PE=1 SV=1
Q3UR70	4.7	5	5	2.15599e-05	0.114295	Transforming growth factor-beta receptor-associated protein 1 OS=Mus musculus GN=Tgfbrap1 PE=1 SV=1
Q3URD3	29.3	27	42	0.000184318	0.96336	Sarcolemmal membrane-associated protein OS=Mus musculus GN=Slmap PE=1 SV=2
Q3URE1	22	12	18	0.000114493	0.659587	Acyl-CoA synthetase family member 3, mitochondrial OS=Mus musculus GN=Acsf3 PE=1 SV=2
Q3URE9	6.3	4	8	4.89544e-05	0.156112	Leucine-rich repeat and immunoglobulin-like domain-containing nogo receptor-interacting protein 2 OS=Mus musculus GN=Lingo2 PE=2 SV=1
Q3URS9	10.8	4	4	3.65349e-05	0.282331	Coiled-coil domain-containing protein 51 OS=Mus musculus GN=Ccdc51 PE=1 SV=1
Q3USB7	19.2	17	21	7.10531e-05	0.555966	Inactive phospholipase C-like protein 1 OS=Mus musculus GN=Plcl1 PE=1 SV=3
Q3UTH8	12.6	9	13	9.34261e-05	0.336596	Rho guanine nucleotide exchange factor 9 OS=Mus musculus GN=Arhgef9 PE=1 SV=1
Q3UTJ2	29.2	39	62	0.000194843	0.958845	Sorbin and SH3 domain-containing protein 2 OS=Mus musculus GN=Sorbs2 PE=1 SV=2
Q3UTQ8	20.8	18	39	0.000154183	0.614359	Cyclin-dependent kinase-like 5 OS=Mus musculus GN=Cdkl5 PE=1 SV=1
Q3UTZ3	18.8	12	18	0.000115085	0.541701	Uncharacterized protein C7orf43 homolog OS=Mus musculus PE=1 SV=1
Q3UU96	14.3	30	44	9.49186e-05	0.389953	Serine/threonine-protein kinase MRCK alpha OS=Mus musculus GN=Cdc42bpa PE=1 SV=2
Q3UUG6	19.6	16	26	0.000171864	0.570363	TBC1 domain family member 24 OS=Mus musculus GN=Tbc1d24 PE=1 SV=2
Q3UUI3	28.7	11	19	0.000306338	0.936422	Acyl-coenzyme A thioesterase THEM4 OS=Mus musculus GN=Them4 PE=1 SV=1
Q3UUQ7	13	12	16	6.43522e-05	0.348963	GPI inositol-deacylase OS=Mus musculus GN=Pgap1 PE=1 SV=3
Q3UV70	9.9	5	9	6.20347e-05	0.25603	[Pyruvate dehydrogenase [acetyl-transferring]]-phosphatase 1, mitochondrial OS=Mus musculus GN=Pdp1 PE=1 SV=1
Q3UVG3	9.6	7	8	3.54437e-05	0.247383	Protein FAM91A1 OS=Mus musculus GN=Fam91a1 PE=1 SV=1
Q3UVK0	5.9	6	9	3.71656e-05	0.145513	Endoplasmic reticulum metallopeptidase 1 OS=Mus musculus GN=Ermp1 PE=1 SV=2
Q3UVL4	24.7	18	30	0.000142262	0.766038	Vacuolar protein sorting-associated protein 51 homolog OS=Mus musculus GN=Vps51 PE=1 SV=2
Q3UVX5	26.6	43	90	0.000277429	0.845015	Metabotropic glutamate receptor 5 OS=Mus musculus GN=Grm5 PE=1 SV=2
Q3UVY1	5.7	5	7	3.54619e-05	0.14025	Probable G-protein coupled receptor 149 OS=Mus musculus GN=Gpr149 PE=1 SV=1
Q3UX10	14.3	11	45	0.000374156	0.389953	Tubulin alpha chain-like 3 OS=Mus musculus GN=Tubal3 PE=2 SV=2
Q3UXZ6	35.4	11	14	0.000142627	1.25944	Protein FAM81A OS=Mus musculus GN=Fam81a PE=1 SV=2
Q3UYC0	17.3	9	17	0.000122887	0.489361	Protein phosphatase 1H OS=Mus musculus GN=Ppm1h PE=1 SV=1
Q3UYG8	14.1	7	9	7.02625e-05	0.383566	O-acetyl-ADP-ribose deacetylase MACROD2 OS=Mus musculus GN=Macrod2 PE=1 SV=1
Q3UYH7	12.8	9	11	5.92896e-05	0.342765	Beta-adrenergic receptor kinase 2 OS=Mus musculus GN=Adrbk2 PE=1 SV=2
Q3UYK3	4.8	4	5	1.46689e-05	0.116863	TBC1 domain family member 9 OS=Mus musculus GN=Tbc1d9 PE=2 SV=2
Q3UZ39	16.3	8	9	4.57814e-05	0.455459	Leucine-rich repeat flightless-interacting protein 1 OS=Mus musculus GN=Lrrfip1 PE=1 SV=2
Q3UZV7	10	9	12	4.32875e-05	0.258925	UPF0577 protein KIAA1324-like homolog OS=Mus musculus PE=1 SV=1
Q3V038	15.1	2	3	5.07986e-05	0.415794	Tetratricopeptide repeat protein 9A OS=Mus musculus GN=Ttc9 PE=1 SV=1
Q3V0G7	6	9	10	3.57254e-05	0.148154	GTPase-activating Rap/Ran-GAP domain-like protein 3 OS=Mus musculus GN=Garnl3 PE=1 SV=1
Q3V0J1	2.1	2	3	2.60536e-05	0.0495424	Transmembrane protein 237 OS=Mus musculus GN=Tmem237 PE=1 SV=1
Q3V0K9	3	2	5	2.94309e-05	0.0715193	Plastin-1 OS=Mus musculus GN=Pls1 PE=1 SV=1
Q3V132	17.5	16	61	0.000706894	0.496236	ADP/ATP translocase 4 OS=Mus musculus GN=Slc25a31 PE=1 SV=1
Q3V1L4	4.3	2	2	1.32439e-05	0.104079	Cytosolic purine 5'-nucleotidase OS=Mus musculus GN=Nt5c2 PE=1 SV=2
Q3V209	4.7	2	3	3.48743e-05	0.114295	Transmembrane and ubiquitin-like domain-containing protein 2 OS=Mus musculus GN=Tmub2 PE=1 SV=1
Q3V2Q8	18.1	4	7	0.000109068	0.51705	NEDD4-binding protein 2-like 1 OS=Mus musculus GN=N4bp2l1 PE=2 SV=1
Q3V384	18.5	12	12	9.27074e-05	0.531088	Lactation elevated protein 1 OS=Mus musculus GN=Lace1 PE=1 SV=1
Q3V3I2	13.8	9	19	0.000199033	0.374042	Guanine nucleotide-binding protein G(t) subunit alpha-3 OS=Mus musculus GN=Gnat3 PE=1 SV=2
Q3V3Q7	11.8	10	16	6.88315e-05	0.3122	Phosphofurin acidic cluster sorting protein 2 OS=Mus musculus GN=Pacs2 PE=1 SV=2
Q3V3R1	26	31	55	0.000208758	0.819701	Monofunctional C1-tetrahydrofolate synthase, mitochondrial OS=Mus musculus GN=Mthfd1l PE=1 SV=2
Q3V3V9	4.8	6	9	2.57521e-05	0.116863	Leucine-rich repeat-containing protein 16C OS=Mus musculus GN=Rltpr PE=1 SV=2
Q3ZK22	8.8	7	11	5.22965e-05	0.224616	Vezatin OS=Mus musculus GN=Vezt PE=1 SV=2
Q45VK7	6.1	27	28	2.41134e-05	0.1508	Cytoplasmic dynein 2 heavy chain 1 OS=Mus musculus GN=Dync2h1 PE=1 SV=1
Q499E0	5.9	3	3	1.45234e-05	0.145513	BMP/retinoic acid-inducible neural-specific protein 3 OS=Mus musculus GN=Brinp3 PE=2 SV=2
Q499X9	8.5	5	8	5.06252e-05	0.216186	Methionine--tRNA ligase, mitochondrial OS=Mus musculus GN=Mars2 PE=1 SV=2
Q4ACU6	30.8	59	113	0.000242218	1.03236	SH3 and multiple ankyrin repeat domains protein 3 OS=Mus musculus GN=Shank3 PE=1 SV=3
Q4JIM5	7.5	7	9	2.82358e-05	0.188502	Abelson tyrosine-protein kinase 2 OS=Mus musculus GN=Abl2 PE=1 SV=1
Q4KMM3	32	34	54	0.000231233	1.0893	Oxidation resistance protein 1 OS=Mus musculus GN=Oxr1 PE=1 SV=3
Q4KUS2	27.9	59	96	0.000207942	0.901078	Protein unc-13 homolog A OS=Mus musculus GN=Unc13a PE=1 SV=3
Q4KWH5	7.4	13	14	3.08657e-05	0.185769	1-phosphatidylinositol 4,5-bisphosphate phosphodiesterase eta-1 OS=Mus musculus GN=Plch1 PE=2 SV=1
Q4PJX1	8.3	4	7	5.80718e-05	0.210598	Protein odr-4 homolog OS=Mus musculus GN=Odr4 PE=1 SV=2
Q4QQM4	18	4	6	0.000117724	0.513561	Tumor protein p53-inducible protein 11 OS=Mus musculus GN=Trp53i11 PE=1 SV=1
Q4QQM5	10	5	5	3.09025e-05	0.258925	Protein FAM73A OS=Mus musculus GN=Fam73a PE=1 SV=1
Q4V9Z5	12.2	14	23	9.37262e-05	0.324342	Seizure 6-like protein 2 OS=Mus musculus GN=Sez6l2 PE=1 SV=1
Q4VAA2	20.3	4	5	6.59839e-05	0.595879	Protein CDV3 OS=Mus musculus GN=Cdv3 PE=1 SV=2
Q4VAE3	23.5	9	17	0.000269406	0.717908	Transmembrane protein 65 OS=Mus musculus GN=Tmem65 PE=1 SV=1
Q4VBD2	16.3	8	11	7.2325e-05	0.455459	Transmembrane anterior posterior transformation protein 1 OS=Mus musculus GN=Tapt1 PE=1 SV=2
Q4VBE8	4.6	3	4	3.44157e-05	0.111732	WD repeat-containing protein 18 OS=Mus musculus GN=Wdr18 PE=1 SV=1
Q4VC33	20.2	6	7	6.55507e-05	0.592209	Macrophage erythroblast attacher OS=Mus musculus GN=Maea PE=1 SV=1
Q4VGL6	8.2	11	11	3.60985e-05	0.207814	Roquin-1 OS=Mus musculus GN=Rc3h1 PE=1 SV=1
Q501J2	12.7	3	4	6.47737e-05	0.339677	Protein FAM173A OS=Mus musculus GN=Fam173a PE=1 SV=1
Q501J6	28	26	54	0.000308074	0.905461	Probable ATP-dependent RNA helicase DDX17 OS=Mus musculus GN=Ddx17 PE=1 SV=1
Q501J7	5.5	3	4	2.13735e-05	0.135011	Phosphatase and actin regulator 4 OS=Mus musculus GN=Phactr4 PE=1 SV=2
Q505D1	7.7	7	8	2.81732e-05	0.193988	Serine/threonine-protein phosphatase 6 regulatory ankyrin repeat subunit A OS=Mus musculus GN=Ankrd28 PE=1 SV=1
Q505D7	22.3	4	8	0.000165734	0.671091	Optic atrophy 3 protein homolog OS=Mus musculus GN=Opa3 PE=1 SV=1
Q505F5	25.6	16	26	0.000165948	0.803018	Leucine-rich repeat-containing protein 47 OS=Mus musculus GN=Lrrc47 PE=1 SV=1
Q50H33	16.2	10	17	0.000132439	0.452112	BTB/POZ domain-containing protein KCTD8 OS=Mus musculus GN=Kctd8 PE=1 SV=1
Q52KF3	12	9	11	6.82128e-05	0.318257	Protein spire homolog 1 OS=Mus musculus GN=Spire1 PE=1 SV=1
Q52KR3	2.2	7	10	1.20243e-05	0.0519619	Protein prune homolog 2 OS=Mus musculus GN=Prune2 PE=1 SV=2
Q569Z5	9.8	8	9	3.23398e-05	0.253141	Probable ATP-dependent RNA helicase DDX46 OS=Mus musculus GN=Ddx46 PE=1 SV=2
Q56A07	22.3	6	11	0.000189727	0.671091	Sodium channel subunit beta-2 OS=Mus musculus GN=Scn2b PE=1 SV=1
Q58A65	13.2	19	23	6.45654e-05	0.355189	C-Jun-amino-terminal kinase-interacting protein 4 OS=Mus musculus GN=Spag9 PE=1 SV=2
Q59J78	20.8	3	3	6.62196e-05	0.614359	Mimitin, mitochondrial OS=Mus musculus GN=Ndufaf2 PE=1 SV=1
Q5BLK4	10.9	15	15	3.73068e-05	0.285287	Terminal uridylyltransferase 7 OS=Mus musculus GN=Zcchc6 PE=1 SV=3
Q5DQR4	22.7	28	49	0.000153339	0.686553	Syntaxin-binding protein 5-like OS=Mus musculus GN=Stxbp5l PE=1 SV=1
Q5DTL9	28.5	43	98	0.000325056	0.927525	Sodium-driven chloride bicarbonate exchanger OS=Mus musculus GN=Slc4a10 PE=1 SV=2
Q5DTM8	9.2	8	8	3.04896e-05	0.235947	E3 ubiquitin-protein ligase BRE1A OS=Mus musculus GN=Rnf20 PE=1 SV=2
Q5DTN8	17.1	15	20	8.78743e-05	0.482518	Janus kinase and microtubule-interacting protein 3 OS=Mus musculus GN=Jakmip3 PE=1 SV=2
Q5DTT2	16.4	21	30	0.000108642	0.458814	PH and SEC7 domain-containing protein 1 OS=Mus musculus GN=Psd PE=1 SV=2
Q5DTX6	6.4	10	11	3.09025e-05	0.158777	Junctional protein associated with coronary artery disease OS=Mus musculus GN=Jcad PE=1 SV=2
Q5DTY9	44.3	25	41	0.000356066	1.77332	BTB/POZ domain-containing protein KCTD16 OS=Mus musculus GN=Kctd16 PE=1 SV=2
Q5DU25	20.6	40	75	0.000188175	0.606941	IQ motif and SEC7 domain-containing protein 2 OS=Mus musculus GN=Iqsec2 PE=1 SV=3
Q5DU31	6.9	2	2	1.82675e-05	0.172195	Interactor protein for cytohesin exchange factors 1 OS=Mus musculus GN=Ipcef1 PE=1 SV=2
Q5DU37	6.4	14	15	2.19946e-05	0.158777	Zinc finger FYVE domain-containing protein 26 OS=Mus musculus GN=Zfyve26 PE=1 SV=2
Q5DU41	6	5	8	3.69444e-05	0.148154	Volume-regulated anion channel subunit LRRC8B OS=Mus musculus GN=Lrrc8b PE=1 SV=3
Q5DU57	15.2	9	10	5.65289e-05	0.419058	Spermatogenesis-associated protein 13 OS=Mus musculus GN=Spata13 PE=1 SV=2
Q5EBJ4	19.6	4	4	5.27871e-05	0.570363	Ermin OS=Mus musculus GN=Ermn PE=1 SV=1
Q5EG47	22.4	11	14	9.28733e-05	0.674943	5'-AMP-activated protein kinase catalytic subunit alpha-1 OS=Mus musculus GN=Prkaa1 PE=1 SV=2
Q5F2E7	7.9	5	6	3.21529e-05	0.199499	Nuclear fragile X mental retardation-interacting protein 2 OS=Mus musculus GN=Nufip2 PE=1 SV=1
Q5F2E8	25.8	29	44	0.000163002	0.81134	Serine/threonine-protein kinase TAO1 OS=Mus musculus GN=Taok1 PE=1 SV=1
Q5FW60	23.8	4	4	8.19513e-05	0.729816	Major urinary protein 20 OS=Mus musculus GN=Mup20 PE=1 SV=1
Q5FWH7	9.9	10	17	9.14964e-05	0.25603	Zinc transporter ZIP12 OS=Mus musculus GN=Slc39a12 PE=1 SV=1
Q5FWK3	18	10	21	0.00017739	0.513561	Rho GTPase-activating protein 1 OS=Mus musculus GN=Arhgap1 PE=1 SV=1
Q5GH64	12.1	5	8	5.11489e-05	0.321296	XK-related protein 7 OS=Mus musculus GN=Xkr7 PE=2 SV=1
Q5GH67	11.9	8	16	9.17044e-05	0.315225	XK-related protein 4 OS=Mus musculus GN=Xkr4 PE=1 SV=1
Q5H8C4	11.8	35	46	5.38792e-05	0.3122	Vacuolar protein sorting-associated protein 13A OS=Mus musculus GN=Vps13a PE=1 SV=1
Q5HZI2	13.8	6	6	5.31021e-05	0.374042	C2 calcium-dependent domain-containing protein 4C OS=Mus musculus GN=C2cd4cC2CD4 family PE=1 SV=1
Q5HZI9	11.7	5	9	0.000111996	0.309182	Solute carrier family 25 member 51 OS=Mus musculus GN=Slc25a51 PE=1 SV=1
Q5I2A0	6.4	2	2	1.68559e-05	0.158777	Serine protease inhibitor A3G OS=Mus musculus GN=Serpina3g PE=1 SV=2
Q5IRJ6	24	16	24	0.000156965	0.737801	Zinc transporter 9 OS=Mus musculus GN=Slc30a9 PE=1 SV=2
Q5KU39	15.9	12	20	8.69472e-05	0.442115	Vacuolar protein sorting-associated protein 41 homolog OS=Mus musculus GN=Vps41 PE=1 SV=1
Q5M8N0	33.5	7	11	0.000248727	1.16272	CB1 cannabinoid receptor-interacting protein 1 OS=Mus musculus GN=Cnrip1 PE=1 SV=1
Q5M8N4	32.8	10	15	0.000180599	1.12814	Epimerase family protein SDR39U1 OS=Mus musculus GN=Sdr39u1 PE=1 SV=1
Q5NCE8	19.1	8	11	9.39891e-05	0.552387	Magnesium transporter MRS2 homolog, mitochondrial OS=Mus musculus GN=Mrs2 PE=2 SV=2
Q5NCF2	15.2	4	5	0.000127872	0.419058	Trafficking protein particle complex subunit 1 OS=Mus musculus GN=Trappc1 PE=1 SV=1
Q5NCX5	7.9	13	17	4.03334e-05	0.199499	Neuralized-like protein 4 OS=Mus musculus GN=Neurl4 PE=1 SV=1
Q5PR69	8.7	10	11	3.37956e-05	0.2218	Uncharacterized protein KIAA1211 OS=Mus musculus GN=Kiaa1211 PE=1 SV=3
Q5PR73	40.2	9	21	0.000391328	1.52348	GTP-binding protein Di-Ras2 OS=Mus musculus GN=Diras2 PE=1 SV=1
Q5QNQ6	6.7	8	9	3.67562e-05	0.16681	Oxysterol-binding protein 2 OS=Mus musculus GN=Osbp2 PE=1 SV=1
Q5RJF7	5.9	5	5	1.66142e-05	0.145513	Voltage-dependent calcium channel subunit alpha-2/delta-4 OS=Mus musculus GN=Cacna2d4 PE=2 SV=1
Q5RJH3	3.3	3	4	1.86816e-05	0.0789467	Cadherin-12 OS=Mus musculus GN=Cdh12 PE=2 SV=1
Q5RJI5	36.9	30	51	0.000243089	1.33884	Serine/threonine-protein kinase BRSK1 OS=Mus musculus GN=Brsk1 PE=1 SV=1
Q5RKR3	19.1	12	16	7.96413e-05	0.552387	Immunoglobulin superfamily containing leucine-rich repeat protein 2 OS=Mus musculus GN=Islr2 PE=1 SV=1
Q5SFM8	5.8	5	7	2.44888e-05	0.142878	RNA-binding protein 27 OS=Mus musculus GN=Rbm27 PE=1 SV=3
Q5SNZ0	15.8	30	37	7.32552e-05	0.438799	Girdin OS=Mus musculus GN=Ccdc88a PE=1 SV=2
Q5SQM0	4.2	7	12	2.27271e-05	0.101539	Echinoderm microtubule-associated protein-like 6 OS=Mus musculus GN=Eml6 PE=2 SV=1
Q5SQX6	41.7	83	184	0.000544554	1.61216	Cytoplasmic FMR1-interacting protein 2 OS=Mus musculus GN=Cyfip2 PE=1 SV=2
Q5SRX1	16.2	7	14	0.000102399	0.452112	TOM1-like protein 2 OS=Mus musculus GN=Tom1l2 PE=1 SV=1
Q5SSH7	13.1	33	44	5.5802e-05	0.352073	Zinc finger ZZ-type and EF-hand domain-containing protein 1 OS=Mus musculus GN=Zzef1 PE=1 SV=2
Q5SSL4	18.9	18	31	0.000133827	0.545254	Active breakpoint cluster region-related protein OS=Mus musculus GN=Abr PE=1 SV=1
Q5SSM3	12.8	10	16	7.28904e-05	0.342765	Rho GTPase-activating protein 44 OS=Mus musculus GN=Arhgap44 PE=1 SV=1
Q5SUA5	15.7	14	21	7.60491e-05	0.435489	Unconventional myosin-Ig OS=Mus musculus GN=Myo1g PE=1 SV=1
Q5SUC9	10.2	2	3	3.91722e-05	0.264736	Protein SCO1 homolog, mitochondrial OS=Mus musculus GN=Sco1 PE=1 SV=1
Q5SUR0	8.1	9	11	3.05095e-05	0.205036	Phosphoribosylformylglycinamidine synthase OS=Mus musculus GN=Pfas PE=1 SV=1
Q5SV80	13.5	7	11	4.23585e-05	0.364583	Unconventional myosin-XIX OS=Mus musculus GN=Myo19 PE=2 SV=1
Q5SV85	8.6	10	13	3.69126e-05	0.21899	Synergin gamma OS=Mus musculus GN=Synrg PE=1 SV=1
Q5SVL6	15.7	11	13	6.77077e-05	0.435489	Rap1 GTPase-activating protein 2 OS=Mus musculus GN=Rap1gap2 PE=1 SV=1
Q5SVR0	10.5	10	10	2.9361e-05	0.273503	TBC1 domain family member 9B OS=Mus musculus GN=Tbc1d9b PE=1 SV=1
Q5SW19	18.3	19	23	6.48599e-05	0.524053	Clustered mitochondria protein homolog OS=Mus musculus GN=Cluh PE=1 SV=2
Q5SWP3	14.1	14	16	3.945e-05	0.383566	NAC-alpha domain-containing protein 1 OS=Mus musculus GN=Nacad PE=1 SV=1
Q5SWT3	21.7	4	4	4.9444e-05	0.648162	Solute carrier family 25 member 35 OS=Mus musculus GN=Slc25a35 PE=1 SV=2
Q5SWU9	16.8	36	56	8.85563e-05	0.472312	Acetyl-CoA carboxylase 1 OS=Mus musculus GN=Acaca PE=1 SV=1
Q5SX39	15.8	26	32	6.11993e-05	0.438799	Myosin-4 OS=Mus musculus GN=Myh4 PE=2 SV=1
Q5SX40	11.3	19	24	4.58286e-05	0.297179	Myosin-1 OS=Mus musculus GN=Myh1 PE=1 SV=1
Q5SXY1	20.1	21	30	0.000104263	0.588547	Cytospin-B OS=Mus musculus GN=Specc1 PE=1 SV=2
Q5SYD0	13	15	20	7.37236e-05	0.348963	Unconventional myosin-Id OS=Mus musculus GN=Myo1d PE=1 SV=1
Q5SYL3	5.6	11	12	1.99192e-05	0.137627	Protein KIAA0100 OS=Mus musculus GN=Kiaa0100 PE=1 SV=1
Q5SZV5	6.4	7	7	2.4013e-05	0.158777	Dyslexia-associated protein KIAA0319 homolog OS=Mus musculus GN=Kiaa0319 PE=1 SV=1
Q5U3K5	15.6	12	19	9.7183e-05	0.432188	Rab-like protein 6 OS=Mus musculus GN=Rabl6 PE=1 SV=2
Q5U405	15.3	6	14	9.56099e-05	0.422329	Transmembrane protease serine 13 OS=Mus musculus GN=Tmprss13 PE=2 SV=2
Q5U430	6.1	11	13	2.55203e-05	0.1508	E3 ubiquitin-protein ligase UBR3 OS=Mus musculus GN=Ubr3 PE=1 SV=3
Q5U458	43.1	30	54	0.000358226	1.69774	DnaJ homolog subfamily C member 11 OS=Mus musculus GN=Dnajc11 PE=1 SV=2
Q5U4E0	25.9	5	6	9.00801e-05	0.815516	Lipoma HMGIC fusion partner-like 4 protein OS=Mus musculus GN=Lhfpl4 PE=1 SV=1
Q5XJV6	15.4	22	45	0.000117186	0.425608	Serine/threonine-protein kinase LMTK3 OS=Mus musculus GN=Lmtk3 PE=1 SV=1
Q5XJY4	18.8	7	9	8.8527e-05	0.541701	Presenilins-associated rhomboid-like protein, mitochondrial OS=Mus musculus GN=Parl PE=1 SV=1
Q5XJY5	28.4	16	22	0.000159653	0.923092	Coatomer subunit delta OS=Mus musculus GN=Arcn1 PE=1 SV=2
Q5XKN4	13.1	2	4	8.10557e-05	0.352073	Protein jagunal homolog 1 OS=Mus musculus GN=Jagn1 PE=1 SV=2
Q5Y5T1	7.1	3	4	3.90347e-05	0.177606	Probable palmitoyltransferase ZDHHC20 OS=Mus musculus GN=Zdhhc20 PE=1 SV=1
Q60575	12.7	25	37	7.55545e-05	0.339677	Kinesin-like protein KIF1B OS=Mus musculus GN=Kif1b PE=1 SV=2
Q60592	5.5	10	10	2.13858e-05	0.135011	Microtubule-associated serine/threonine-protein kinase 2 OS=Mus musculus GN=Mast2 PE=1 SV=1
Q60597	33.2	50	124	0.000449491	1.14783	2-oxoglutarate dehydrogenase, mitochondrial OS=Mus musculus GN=Ogdh PE=1 SV=3
Q60598	25.1	21	36	0.000244503	0.782379	Src substrate cortactin OS=Mus musculus GN=Cttn PE=1 SV=2
Q60603	8.6	8	8	2.99963e-05	0.21899	Potassium voltage-gated channel subfamily H member 1 OS=Mus musculus GN=Kcnh1 PE=1 SV=1
Q60610	8	13	15	3.49619e-05	0.202264	T-lymphoma invasion and metastasis-inducing protein 1 OS=Mus musculus GN=Tiam1 PE=1 SV=1
Q60613	8	4	7	6.33124e-05	0.202264	Adenosine receptor A2a OS=Mus musculus GN=Adora2a PE=2 SV=3
Q60625	33.7	47	124	0.000501449	1.1727	Intercellular adhesion molecule 5 OS=Mus musculus GN=Icam5 PE=1 SV=2
Q60629	9	10	23	9.7364e-05	0.230269	Ephrin type-A receptor 5 OS=Mus musculus GN=Epha5 PE=1 SV=2
Q60631	38.2	8	12	0.000205067	1.40991	Growth factor receptor-bound protein 2 OS=Mus musculus GN=Grb2 PE=1 SV=1
Q60634	62.9	42	84	0.000727797	3.25598	Flotillin-2 OS=Mus musculus GN=Flot2 PE=1 SV=2
Q60649	15.7	15	22	0.000120506	0.435489	Caseinolytic peptidase B protein homolog OS=Mus musculus GN=Clpb PE=1 SV=1
Q60668	26.8	10	27	0.000282039	0.853532	Heterogeneous nuclear ribonucleoprotein D0 OS=Mus musculus GN=Hnrnpd PE=1 SV=2
Q60673	12.7	11	20	7.57568e-05	0.339677	Receptor-type tyrosine-protein phosphatase-like N OS=Mus musculus GN=Ptprn PE=1 SV=2
Q60676	28.3	22	37	0.000274964	0.918669	Serine/threonine-protein phosphatase 5 OS=Mus musculus GN=Ppp5c PE=1 SV=3
Q60692	23.9	7	22	0.000342784	0.733804	Proteasome subunit beta type-6 OS=Mus musculus GN=Psmb6 PE=1 SV=3
Q60700	9.8	6	7	2.92321e-05	0.253141	Mitogen-activated protein kinase kinase kinase 12 OS=Mus musculus GN=Map3k12 PE=1 SV=1
Q60714	24.3	19	25	0.00014351	0.749847	Long-chain fatty acid transport protein 1 OS=Mus musculus GN=Slc27a1 PE=1 SV=1
Q60737	32.2	16	27	0.000256072	1.09894	Casein kinase II subunit alpha OS=Mus musculus GN=Csnk2a1 PE=1 SV=2
Q60738	25.8	12	22	0.000162192	0.81134	Zinc transporter 1 OS=Mus musculus GN=Slc30a1 PE=1 SV=1
Q60748	12.9	2	2	1.80452e-05	0.34586	Corticotropin-releasing factor receptor 2 OS=Mus musculus GN=Crhr2 PE=1 SV=2
Q60749	14.4	10	18	0.000150676	0.393157	KH domain-containing, RNA-binding, signal transduction-associated protein 1 OS=Mus musculus GN=Khdrbs1 PE=1 SV=2
Q60751	9	12	15	4.05131e-05	0.230269	Insulin-like growth factor 1 receptor OS=Mus musculus GN=Igf1r PE=1 SV=3
Q60759	22.8	13	17	0.000143929	0.690441	Glutaryl-CoA dehydrogenase, mitochondrial OS=Mus musculus GN=Gcdh PE=1 SV=2
Q60766	12.2	6	8	7.25339e-05	0.324342	Immunity-related GTPase family M protein 1 OS=Mus musculus GN=Irgm1 PE=1 SV=1
Q60770	19.6	12	15	9.39602e-05	0.570363	Syntaxin-binding protein 3 OS=Mus musculus GN=Stxbp3 PE=1 SV=1
Q60771	8.2	7	16	0.000286632	0.207814	Claudin-11 OS=Mus musculus GN=Cldn11 PE=1 SV=1
Q60779	20.1	11	11	8.53374e-05	0.588547	Growth arrest-specific protein 8 OS=Mus musculus GN=Gas8 PE=1 SV=2
Q60780	36.6	19	33	0.000290674	1.32274	Growth arrest-specific protein 7 OS=Mus musculus GN=Gas7 PE=1 SV=1
Q60790	27.5	19	26	0.000115606	0.883649	Ras GTPase-activating protein 3 OS=Mus musculus GN=Rasa3 PE=1 SV=2
Q60803	18.7	12	16	0.000104643	0.538155	TNF receptor-associated factor 3 OS=Mus musculus GN=Traf3 PE=1 SV=2
Q60805	7.4	9	14	5.22295e-05	0.185769	Tyrosine-protein kinase Mer OS=Mus musculus GN=Mertk PE=1 SV=1
Q60823	12.1	5	6	4.62573e-05	0.321296	RAC-beta serine/threonine-protein kinase OS=Mus musculus GN=Akt2 PE=1 SV=1
Q60841	2.2	7	10	1.07145e-05	0.0519619	Reelin OS=Mus musculus GN=Reln PE=1 SV=3
Q60854	29.6	12	20	0.000196206	0.97697	Serpin B6 OS=Mus musculus GN=Serpinb6 PE=1 SV=1
Q60857	8.4	6	6	3.53171e-05	0.213389	Sodium-dependent serotonin transporter OS=Mus musculus GN=Slc6a4 PE=1 SV=4
Q60864	28.2	27	43	0.000293659	0.914256	Stress-induced-phosphoprotein 1 OS=Mus musculus GN=Stip1 PE=1 SV=1
Q60865	17.4	20	35	0.000183579	0.492794	Caprin-1 OS=Mus musculus GN=Caprin1 PE=1 SV=2
Q60870	18.4	4	10	0.000200448	0.527566	Receptor expression-enhancing protein 5 OS=Mus musculus GN=Reep5 PE=1 SV=1
Q60872	19.4	3	7	0.000180264	0.563148	Eukaryotic translation initiation factor 1A OS=Mus musculus GN=Eif1a PE=2 SV=3
Q60875	47	62	120	0.000451772	1.95121	Rho guanine nucleotide exchange factor 2 OS=Mus musculus GN=Arhgef2 PE=1 SV=4
Q60899	40.6	21	31	0.000319326	1.54683	ELAV-like protein 2 OS=Mus musculus GN=Elavl2 PE=2 SV=1
Q60900	19.6	12	19	0.000191983	0.570363	ELAV-like protein 3 OS=Mus musculus GN=Elavl3 PE=1 SV=1
Q60902	32.9	35	50	0.000204427	1.13305	Epidermal growth factor receptor substrate 15-like 1 OS=Mus musculus GN=Eps15l1 PE=1 SV=3
Q60930	45.8	22	67	0.000842223	1.87078	Voltage-dependent anion-selective channel protein 2 OS=Mus musculus GN=Vdac2 PE=1 SV=2
Q60931	38.2	23	58	0.000760004	1.40991	Voltage-dependent anion-selective channel protein 3 OS=Mus musculus GN=Vdac3 PE=1 SV=1
Q60932	69.6	44	117	0.00146578	3.96592	Voltage-dependent anion-selective channel protein 1 OS=Mus musculus GN=Vdac1 PE=1 SV=3
Q60934	15	9	11	4.87934e-05	0.412538	Glutamate receptor ionotropic, kainate 1 OS=Mus musculus GN=Grik1 PE=2 SV=2
Q60936	4	2	2	1.14986e-05	0.0964782	Atypical kinase ADCK3, mitochondrial OS=Mus musculus GN=Adck3 PE=1 SV=2
Q60960	11.2	6	9	6.20347e-05	0.294196	Importin subunit alpha-5 OS=Mus musculus GN=Kpna1 PE=1 SV=2
Q60963	12.3	5	6	5.05677e-05	0.327394	Platelet-activating factor acetylhydrolase OS=Mus musculus GN=Pla2g7 PE=2 SV=2
Q60972	3.8	2	4	3.49016e-05	0.0914403	Histone-binding protein RBBP4 OS=Mus musculus GN=Rbbp4 PE=1 SV=5
Q60973	3.8	2	4	3.49016e-05	0.0914403	Histone-binding protein RBBP7 OS=Mus musculus GN=Rbbp7 PE=1 SV=1
Q60992	3.9	3	4	1.70889e-05	0.0939563	Guanine nucleotide exchange factor VAV2 OS=Mus musculus GN=Vav2 PE=1 SV=1
Q60996	13	8	11	7.78459e-05	0.348963	Serine/threonine-protein phosphatase 2A 56 kDa regulatory subunit gamma isoform OS=Mus musculus GN=Ppp2r5c PE=1 SV=2
Q61016	54.4	8	14	0.000763473	2.49945	Guanine nucleotide-binding protein G(I)/G(S)/G(O) subunit gamma-7 OS=Mus musculus GN=Gng7 PE=1 SV=2
Q61029	6.2	3	3	2.46126e-05	0.153453	Lamina-associated polypeptide 2, isoforms beta/delta/epsilon/gamma OS=Mus musculus GN=Tmpo PE=1 SV=4
Q61035	32.8	16	24	0.000174851	1.12814	Histidine--tRNA ligase, cytoplasmic OS=Mus musculus GN=Hars PE=1 SV=2
Q61036	12.3	10	31	0.000205648	0.327394	Serine/threonine-protein kinase PAK 3 OS=Mus musculus GN=Pak3 PE=1 SV=2
Q61037	8.8	16	18	3.67968e-05	0.224616	Tuberin OS=Mus musculus GN=Tsc2 PE=1 SV=1
Q61070	8.8	4	5	5.45338e-05	0.224616	Etoposide-induced protein 2.4 OS=Mus musculus GN=Ei24 PE=1 SV=3
Q61081	16.1	7	10	9.78442e-05	0.448772	Hsp90 co-chaperone Cdc37 OS=Mus musculus GN=Cdc37 PE=1 SV=1
Q61090	6.8	4	5	3.24152e-05	0.169499	Frizzled-7 OS=Mus musculus GN=Fzd7 PE=1 SV=2
Q61102	18.8	17	29	0.000143006	0.541701	ATP-binding cassette sub-family B member 7, mitochondrial OS=Mus musculus GN=Abcb7 PE=1 SV=3
Q61120	8.4	4	4	3.12936e-05	0.213389	SHC-transforming protein 3 OS=Mus musculus GN=Shc3 PE=1 SV=2
Q61137	15.4	25	36	0.000102534	0.425608	Astrotactin-1 OS=Mus musculus GN=Astn1 PE=1 SV=4
Q61140	9.3	6	7	2.97003e-05	0.238797	Breast cancer anti-estrogen resistance protein 1 OS=Mus musculus GN=Bcar1 PE=1 SV=2
Q61144	5.1	2	3	2.48323e-05	0.124605	Presenilin-2 OS=Mus musculus GN=Psen2 PE=1 SV=3
Q61147	3.1	3	4	1.39804e-05	0.0739894	Ceruloplasmin OS=Mus musculus GN=Cp PE=1 SV=2
Q61151	23.1	15	25	0.000198517	0.702159	Serine/threonine-protein phosphatase 2A 56 kDa regulatory subunit epsilon isoform OS=Mus musculus GN=Ppp2r5e PE=1 SV=3
Q61165	11.5	9	14	6.33124e-05	0.303167	Sodium/hydrogen exchanger 1 OS=Mus musculus GN=Slc9a1 PE=1 SV=1
Q61166	26.9	10	23	0.000318249	0.857804	Microtubule-associated protein RP/EB family member 1 OS=Mus musculus GN=Mapre1 PE=1 SV=3
Q61171	49.5	13	26	0.000486948	2.12608	Peroxiredoxin-2 OS=Mus musculus GN=Prdx2 PE=1 SV=3
Q61187	29.4	12	16	0.000151746	0.967886	Tumor susceptibility gene 101 protein OS=Mus musculus GN=Tsg101 PE=1 SV=2
Q61191	7.7	16	18	3.26403e-05	0.193988	Host cell factor 1 OS=Mus musculus GN=Hcfc1 PE=1 SV=2
Q61194	8.2	17	20	4.39893e-05	0.207814	Phosphatidylinositol 4-phosphate 3-kinase C2 domain-containing subunit alpha OS=Mus musculus GN=Pik3c2a PE=1 SV=2
Q61205	13.8	3	3	4.79521e-05	0.374042	Platelet-activating factor acetylhydrolase IB subunit gamma OS=Mus musculus GN=Pafah1b3 PE=1 SV=1
Q61206	6.1	2	3	4.85803e-05	0.1508	Platelet-activating factor acetylhydrolase IB subunit beta OS=Mus musculus GN=Pafah1b2 PE=1 SV=2
Q61207	11.8	10	13	8.65491e-05	0.3122	Prosaposin OS=Mus musculus GN=Psap PE=1 SV=2
Q61211	8.8	3	4	2.60231e-05	0.224616	Eukaryotic translation initiation factor 2D OS=Mus musculus GN=Eif2d PE=1 SV=3
Q61214	5.9	6	8	3.88812e-05	0.145513	Dual specificity tyrosine-phosphorylation-regulated kinase 1A OS=Mus musculus GN=Dyrk1a PE=1 SV=1
Q61220	8.1	11	13	5.88619e-05	0.205036	Protein kinase C-binding protein NELL2 OS=Mus musculus GN=Nell2 PE=1 SV=3
Q61233	12.3	9	15	8.87152e-05	0.327394	Plastin-2 OS=Mus musculus GN=Lcp1 PE=1 SV=4
Q61234	22.3	13	20	0.000147447	0.671091	Alpha-1-syntrophin OS=Mus musculus GN=Snta1 PE=1 SV=1
Q61235	7.3	4	4	2.85254e-05	0.183042	Beta-2-syntrophin OS=Mus musculus GN=Sntb2 PE=1 SV=2
Q61271	14.5	8	9	6.60885e-05	0.396368	Activin receptor type-1B OS=Mus musculus GN=Acvr1b PE=1 SV=1
Q61282	7.5	17	24	4.17444e-05	0.188502	Aggrecan core protein OS=Mus musculus GN=Acan PE=1 SV=2
Q61285	14.7	11	14	7.00623e-05	0.402814	ATP-binding cassette sub-family D member 2 OS=Mus musculus GN=Abcd2 PE=1 SV=1
Q61290	17.6	46	99	0.000161585	0.499685	Voltage-dependent R-type calcium channel subunit alpha-1E OS=Mus musculus GN=Cacna1e PE=1 SV=1
Q61301	51.5	73	137	0.000533092	2.27341	Catenin alpha-2 OS=Mus musculus GN=Ctnna2 PE=1 SV=3
Q61315	10.1	28	33	4.30136e-05	0.261828	Adenomatous polyposis coli protein OS=Mus musculus GN=Apc PE=1 SV=1
Q61316	54.6	68	136	0.000599677	2.5156	Heat shock 70 kDa protein 4 OS=Mus musculus GN=Hspa4 PE=1 SV=1
Q61327	14.5	13	23	0.000137788	0.396368	Sodium-dependent dopamine transporter OS=Mus musculus GN=Slc6a3 PE=1 SV=2
Q61330	26.6	27	43	0.000153324	0.845015	Contactin-2 OS=Mus musculus GN=Cntn2 PE=1 SV=2
Q61334	29.6	11	18	0.000278122	0.97697	B-cell receptor-associated protein 29 OS=Mus musculus GN=Bcap29 PE=1 SV=1
Q61335	23.3	10	17	0.00025731	0.710015	B-cell receptor-associated protein 31 OS=Mus musculus GN=Bcap31 PE=1 SV=4
Q61361	27.3	38	106	0.000445164	0.874995	Brevican core protein OS=Mus musculus GN=Bcan PE=1 SV=2
Q61387	21.6	3	5	0.00016704	0.644372	Cytochrome c oxidase subunit 7A-related protein, mitochondrial OS=Mus musculus GN=Cox7a2l PE=1 SV=1
Q61390	13.2	11	19	0.000132689	0.355189	T-complex protein 1 subunit zeta-2 OS=Mus musculus GN=Cct6b PE=1 SV=4
Q61410	14.4	11	15	7.2998e-05	0.393157	cGMP-dependent protein kinase 2 OS=Mus musculus GN=Prkg2 PE=1 SV=1
Q61411	47.6	13	27	0.000529757	1.99226	GTPase HRas OS=Mus musculus GN=Hras PE=1 SV=2
Q61418	11.5	10	18	8.93566e-05	0.303167	H(+)/Cl(-) exchange transporter 4 OS=Mus musculus GN=Clcn4 PE=2 SV=2
Q61423	15.9	14	23	0.000130414	0.442115	Potassium voltage-gated channel subfamily A member 4 OS=Mus musculus GN=Kcna4 PE=1 SV=2
Q61425	20.1	8	15	0.000177148	0.588547	Hydroxyacyl-coenzyme A dehydrogenase, mitochondrial OS=Mus musculus GN=Hadh PE=1 SV=2
Q61469	13.1	3	4	5.24141e-05	0.352073	Lipid phosphate phosphohydrolase 1 OS=Mus musculus GN=Ppap2a PE=1 SV=1
Q61481	20.5	12	23	0.000150957	0.603245	Calcium/calmodulin-dependent 3',5'-cyclic nucleotide phosphodiesterase 1A OS=Mus musculus GN=Pde1a PE=1 SV=2
Q61490	35.8	27	42	0.00026715	1.28034	CD166 antigen OS=Mus musculus GN=Alcam PE=1 SV=3
Q61496	12.3	9	11	5.81072e-05	0.327394	Probable ATP-dependent RNA helicase DDX4 OS=Mus musculus GN=Ddx4 PE=1 SV=2
Q61527	4.2	7	7	1.98456e-05	0.101539	Receptor tyrosine-protein kinase erbB-4 OS=Mus musculus GN=Erbb4 PE=1 SV=5
Q61542	13.9	5	8	6.65165e-05	0.377209	StAR-related lipid transfer protein 3 OS=Mus musculus GN=Stard3 PE=1 SV=1
Q61543	30.1	39	66	0.000208296	0.999862	Golgi apparatus protein 1 OS=Mus musculus GN=Glg1 PE=1 SV=1
Q61545	20.3	12	15	8.49228e-05	0.595879	RNA-binding protein EWS OS=Mus musculus GN=Ewsr1 PE=1 SV=2
Q61548	25	48	158	0.00065029	0.778279	Clathrin coat assembly protein AP180 OS=Mus musculus GN=Snap91 PE=1 SV=1
Q61553	53.5	31	64	0.000481402	2.42768	Fascin OS=Mus musculus GN=Fscn1 PE=1 SV=4
Q61578	16.4	7	8	6.00534e-05	0.458814	NADPH:adrenodoxin oxidoreductase, mitochondrial OS=Mus musculus GN=Fdxr PE=1 SV=1
Q61584	27.2	21	31	0.000169804	0.870682	Fragile X mental retardation syndrome-related protein 1 OS=Mus musculus GN=Fxr1 PE=1 SV=2
Q61595	24	38	56	0.000156492	0.737801	Kinectin OS=Mus musculus GN=Ktn1 PE=1 SV=1
Q61598	53	32	53	0.000441662	2.38844	Rab GDP dissociation inhibitor beta OS=Mus musculus GN=Gdi2 PE=1 SV=1
Q61609	16.2	13	22	0.000119798	0.452112	Sodium-dependent phosphate transporter 1 OS=Mus musculus GN=Slc20a1 PE=1 SV=1
Q61625	3.7	4	5	1.84126e-05	0.0889301	Glutamate receptor ionotropic, delta-2 OS=Mus musculus GN=Grid2 PE=1 SV=1
Q61626	9.2	8	12	4.54541e-05	0.235947	Glutamate receptor ionotropic, kainate 5 OS=Mus musculus GN=Grik5 PE=2 SV=2
Q61627	24	23	34	0.000124957	0.737801	Glutamate receptor ionotropic, delta-1 OS=Mus musculus GN=Grid1 PE=1 SV=2
Q61644	49.2	30	73	0.000613845	2.10456	Protein kinase C and casein kinase substrate in neurons protein 1 OS=Mus musculus GN=Pacsin1 PE=1 SV=1
Q61655	25.5	15	19	0.000147401	0.798871	ATP-dependent RNA helicase DDX19A OS=Mus musculus GN=Ddx19a PE=1 SV=2
Q61656	36.3	36	67	0.000404651	1.30675	Probable ATP-dependent RNA helicase DDX5 OS=Mus musculus GN=Ddx5 PE=1 SV=2
Q61672	7.2	4	6	4.87934e-05	0.180321	Equilibrative nucleoside transporter 2 OS=Mus musculus GN=Slc29a2 PE=1 SV=2
Q61696	33.9	32	83	0.00048017	1.18273	Heat shock 70 kDa protein 1A OS=Mus musculus GN=Hspa1a PE=1 SV=2
Q61699	36.5	39	65	0.000280932	1.31739	Heat shock protein 105 kDa OS=Mus musculus GN=Hsph1 PE=1 SV=2
Q61701	39	22	36	0.00034675	1.45471	ELAV-like protein 4 OS=Mus musculus GN=Elavl4 PE=1 SV=1
Q61704	10.2	8	9	3.75418e-05	0.264736	Inter-alpha-trypsin inhibitor heavy chain H3 OS=Mus musculus GN=Itih3 PE=1 SV=3
Q61730	7.4	4	6	3.90347e-05	0.185769	Interleukin-1 receptor accessory protein OS=Mus musculus GN=Il1rap PE=1 SV=1
Q61735	27.4	17	56	0.000685362	0.879317	Leukocyte surface antigen CD47 OS=Mus musculus GN=Cd47 PE=1 SV=2
Q61743	8.2	3	6	5.70507e-05	0.207814	ATP-sensitive inward rectifier potassium channel 11 OS=Mus musculus GN=Kcnj11 PE=1 SV=1
Q61749	12.2	5	5	3.53845e-05	0.324342	Translation initiation factor eIF-2B subunit delta OS=Mus musculus GN=Eif2b4 PE=1 SV=2
Q61753	28.7	18	29	0.000201765	0.936422	D-3-phosphoglycerate dehydrogenase OS=Mus musculus GN=Phgdh PE=1 SV=3
Q61762	8.1	8	14	8.62395e-05	0.205036	Potassium voltage-gated channel subfamily A member 5 OS=Mus musculus GN=Kcna5 PE=2 SV=2
Q61768	25.9	26	42	0.000161733	0.815516	Kinesin-1 heavy chain OS=Mus musculus GN=Kif5b PE=1 SV=3
Q61771	19.7	15	20	9.92851e-05	0.573983	Kinesin-like protein KIF3B OS=Mus musculus GN=Kif3b PE=1 SV=1
Q61772	11.8	16	22	8.1746e-05	0.3122	Ephrin type-A receptor 7 OS=Mus musculus GN=Epha7 PE=1 SV=2
Q61792	47.9	21	46	0.000648599	2.01301	LIM and SH3 domain protein 1 OS=Mus musculus GN=Lasp1 PE=1 SV=1
Q61823	7	3	3	2.37205e-05	0.174898	Programmed cell death protein 4 OS=Mus musculus GN=Pdcd4 PE=1 SV=1
Q61831	13.8	10	15	0.00011988	0.374042	Mitogen-activated protein kinase 10 OS=Mus musculus GN=Mapk10 PE=1 SV=2
Q61838	11.6	15	23	5.70507e-05	0.306171	Alpha-2-macroglobulin OS=Mus musculus GN=A2m PE=1 SV=3
Q61851	11.9	8	10	4.62958e-05	0.315225	Fibroblast growth factor receptor 3 OS=Mus musculus GN=Fgfr3 PE=1 SV=1
Q61879	56.5	186	385	0.000722517	2.67282	Myosin-10 OS=Mus musculus GN=Myh10 PE=1 SV=2
Q61885	43.5	20	42	0.000633124	1.7227	Myelin-oligodendrocyte glycoprotein OS=Mus musculus GN=Mog PE=1 SV=1
Q61923	17.4	13	20	0.0001402	0.492794	Potassium voltage-gated channel subfamily A member 6 OS=Mus musculus GN=Kcna6 PE=1 SV=1
Q61937	37.3	15	23	0.000292092	1.36048	Nucleophosmin OS=Mus musculus GN=Npm1 PE=1 SV=1
Q61941	24.7	35	59	0.000201464	0.766038	NAD(P) transhydrogenase, mitochondrial OS=Mus musculus GN=Nnt PE=1 SV=2
Q61990	23.8	14	26	0.000266342	0.729816	Poly(rC)-binding protein 2 OS=Mus musculus GN=Pcbp2 PE=1 SV=1
Q62036	15.5	14	18	6.29711e-05	0.428894	Centrosomal protein of 131 kDa OS=Mus musculus GN=Cep131 PE=1 SV=2
Q62059	8.3	33	54	5.96509e-05	0.210598	Versican core protein OS=Mus musculus GN=Vcan PE=1 SV=2
Q62077	14.6	16	20	5.69631e-05	0.399587	1-phosphatidylinositol 4,5-bisphosphate phosphodiesterase gamma-1 OS=Mus musculus GN=Plcg1 PE=1 SV=2
Q62086	3.7	2	4	4.19017e-05	0.0889301	Serum paraoxonase/arylesterase 2 OS=Mus musculus GN=Pon2 PE=1 SV=2
Q62093	6.8	4	7	0.000117457	0.169499	Serine/arginine-rich splicing factor 2 OS=Mus musculus GN=Srsf2 PE=1 SV=4
Q62095	36.9	33	56	0.0003156	1.33884	ATP-dependent RNA helicase DDX3Y OS=Mus musculus GN=Ddx3y PE=1 SV=2
Q62108	54.1	66	142	0.000727318	2.47536	Disks large homolog 4 OS=Mus musculus GN=Dlg4 PE=1 SV=1
Q62148	11.2	4	6	4.29532e-05	0.294196	Retinal dehydrogenase 2 OS=Mus musculus GN=Aldh1a2 PE=1 SV=2
Q62159	35.2	9	21	0.000403493	1.24905	Rho-related GTP-binding protein RhoC OS=Mus musculus GN=Rhoc PE=1 SV=2
Q62165	14.2	11	15	6.22894e-05	0.386756	Dystroglycan OS=Mus musculus GN=Dag1 PE=1 SV=4
Q62167	45.6	39	66	0.000369709	1.85759	ATP-dependent RNA helicase DDX3X OS=Mus musculus GN=Ddx3x PE=1 SV=3
Q62172	5.9	6	9	5.15041e-05	0.145513	RalA-binding protein 1 OS=Mus musculus GN=Ralbp1 PE=1 SV=4
Q62178	21.2	17	24	0.000117104	0.629296	Semaphorin-4A OS=Mus musculus GN=Sema4a PE=1 SV=2
Q62186	16.9	3	5	0.000107799	0.475707	Translocon-associated protein subunit delta OS=Mus musculus GN=Ssr4 PE=1 SV=1
Q62188	30	27	57	0.00037083	0.995262	Dihydropyrimidinase-related protein 3 OS=Mus musculus GN=Dpysl3 PE=1 SV=1
Q62205	10.8	29	49	9.1586e-05	0.282331	Sodium channel protein type 9 subunit alpha OS=Mus musculus GN=Scn9a PE=1 SV=2
Q62227	9.6	2	2	2.85254e-05	0.247383	Nuclear receptor subfamily 0 group B member 2 OS=Mus musculus GN=Nr0b2 PE=1 SV=1
Q62240	7	10	13	3.1142e-05	0.174898	Lysine-specific demethylase 5D OS=Mus musculus GN=Kdm5d PE=2 SV=2
Q62245	8.6	11	13	3.65488e-05	0.21899	Son of sevenless homolog 1 OS=Mus musculus GN=Sos1 PE=1 SV=2
Q62261	65.6	391	1015	0.00159286	3.52898	Spectrin beta chain, non-erythrocytic 1 OS=Mus musculus GN=Sptbn1 PE=1 SV=2
Q62277	29.3	29	204	0.00240921	0.96336	Synaptophysin OS=Mus musculus GN=Syp PE=1 SV=2
Q62283	19.3	19	44	0.000655281	0.559552	Tetraspanin-7 OS=Mus musculus GN=Tspan7 PE=1 SV=2
Q62288	9.5	4	6	5.03389e-05	0.244515	Testican-1 OS=Mus musculus GN=Spock1 PE=2 SV=2
Q62313	8.5	3	4	4.20204e-05	0.216186	Trans-Golgi network integral membrane protein 1 OS=Mus musculus GN=Tgoln1 PE=1 SV=1
Q62314	4.7	2	2	2.04314e-05	0.114295	Trans-Golgi network integral membrane protein 2 OS=Mus musculus GN=Tgoln2 PE=1 SV=1
Q62318	15.8	16	27	0.000120053	0.438799	Transcription intermediary factor 1-beta OS=Mus musculus GN=Trim28 PE=1 SV=3
Q62348	17.5	4	5	8.13223e-05	0.496236	Translin OS=Mus musculus GN=Tsn PE=1 SV=1
Q62351	27.7	26	44	0.000213847	0.892344	Transferrin receptor protein 1 OS=Mus musculus GN=Tfrc PE=1 SV=1
Q62393	12.1	2	2	3.31098e-05	0.321296	Tumor protein D52 OS=Mus musculus GN=Tpd52 PE=1 SV=2
Q62407	6.7	19	24	2.72836e-05	0.16681	Striated muscle-specific serine/threonine-protein kinase OS=Mus musculus GN=Speg PE=1 SV=2
Q62413	17.6	13	17	6.09092e-05	0.499685	Ephrin type-A receptor 6 OS=Mus musculus GN=Epha6 PE=2 SV=2
Q62415	8.1	11	13	4.43495e-05	0.205036	Apoptosis-stimulating of p53 protein 1 OS=Mus musculus GN=Ppp1r13b PE=1 SV=2
Q62417	20.9	29	41	0.000117861	0.61808	Sorbin and SH3 domain-containing protein 1 OS=Mus musculus GN=Sorbs1 PE=1 SV=2
Q62418	35.8	13	18	0.000153095	1.28034	Drebrin-like protein OS=Mus musculus GN=Dbnl PE=1 SV=2
Q62419	31.2	16	34	0.000342614	1.05116	Endophilin-A2 OS=Mus musculus GN=Sh3gl1 PE=1 SV=1
Q62420	56.2	34	72	0.000758515	2.64754	Endophilin-A1 OS=Mus musculus GN=Sh3gl2 PE=1 SV=2
Q62421	18.7	5	6	6.41204e-05	0.538155	Endophilin-A3 OS=Mus musculus GN=Sh3gl3 PE=1 SV=1
Q62425	56.1	11	31	0.00140192	2.63915	Cytochrome c oxidase subunit NDUFA4 OS=Mus musculus GN=Ndufa4 PE=1 SV=2
Q62433	13.2	5	9	8.47073e-05	0.355189	Protein NDRG1 OS=Mus musculus GN=Ndrg1 PE=1 SV=1
Q62441	6.9	5	6	2.87837e-05	0.172195	Transducin-like enhancer protein 4 OS=Mus musculus GN=Tle4 PE=1 SV=4
Q62442	44.1	9	20	0.000628525	1.76058	Vesicle-associated membrane protein 1 OS=Mus musculus GN=Vamp1 PE=1 SV=1
Q62443	22.5	15	33	0.000283273	0.678804	Neuronal pentraxin-1 OS=Mus musculus GN=Nptx1 PE=1 SV=1
Q62446	25	8	17	0.000281433	0.778279	Peptidyl-prolyl cis-trans isomerase FKBP3 OS=Mus musculus GN=Fkbp3 PE=1 SV=2
Q62448	28.6	31	51	0.000208745	0.931968	Eukaryotic translation initiation factor 4 gamma 2 OS=Mus musculus GN=Eif4g2 PE=1 SV=2
Q62465	20.9	11	17	0.000155274	0.61808	Synaptic vesicle membrane protein VAT-1 homolog OS=Mus musculus GN=Vat1 PE=1 SV=3
Q63739	26.6	4	5	0.000107176	0.845015	Protein tyrosine phosphatase type IVA 1 OS=Mus musculus GN=Ptp4a1 PE=1 SV=1
Q63810	20	5	7	0.000152695	0.584893	Calcineurin subunit B type 1 OS=Mus musculus GN=Ppp3r1 PE=1 SV=3
Q63836	5.7	3	5	3.92828e-05	0.14025	Selenium-binding protein 2 OS=Mus musculus GN=Selenbp2 PE=1 SV=2
Q63844	24.5	17	29	0.000283002	0.757924	Mitogen-activated protein kinase 3 OS=Mus musculus GN=Mapk3 PE=1 SV=5
Q63912	28.2	18	49	0.000412969	0.914256	Oligodendrocyte-myelin glycoprotein OS=Mus musculus GN=Omg PE=1 SV=1
Q63932	18.7	10	24	0.000221943	0.538155	Dual specificity mitogen-activated protein kinase kinase 2 OS=Mus musculus GN=Map2k2 PE=1 SV=2
Q63959	8.3	6	9	4.34001e-05	0.210598	Potassium voltage-gated channel subfamily C member 3 OS=Mus musculus GN=Kcnc3 PE=1 SV=2
Q64010	21.7	7	9	0.000109785	0.648162	Adapter molecule crk OS=Mus musculus GN=Crk PE=1 SV=1
Q64096	6.3	6	7	2.25919e-05	0.156112	Guanine nucleotide exchange factor DBS OS=Mus musculus GN=Mcf2l PE=1 SV=2
Q640M6	5.6	5	6	3.66553e-05	0.137627	Glycerophosphodiester phosphodiesterase domain-containing protein 5 OS=Mus musculus GN=Gdpd5 PE=2 SV=1
Q640N3	6.4	6	14	4.71536e-05	0.158777	Rho GTPase-activating protein 30 OS=Mus musculus GN=Arhgap30 PE=1 SV=3
Q640R3	25.6	16	35	0.000310503	0.803018	Hepatocyte cell adhesion molecule OS=Mus musculus GN=Hepacam PE=1 SV=2
Q64105	21.5	5	8	0.000113664	0.64059	Sepiapterin reductase OS=Mus musculus GN=Spr PE=1 SV=1
Q64133	35.9	27	48	0.0003384	1.2856	Amine oxidase [flavin-containing] A OS=Mus musculus GN=Maoa PE=1 SV=3
Q64143	23	12	12	9.65283e-05	0.698244	Phosphatidylinositol 3-kinase regulatory subunit gamma OS=Mus musculus GN=Pik3r3 PE=1 SV=1
Q641K1	6.1	7	8	2.43566e-05	0.1508	Cytosolic carboxypeptidase 1 OS=Mus musculus GN=Agtpbp1 PE=1 SV=2
Q641P0	37.1	20	34	0.000301632	1.34963	Actin-related protein 3B OS=Mus musculus GN=Actr3b PE=1 SV=1
Q64237	2.7	2	2	1.19238e-05	0.0641431	Dopamine beta-hydroxylase OS=Mus musculus GN=Dbh PE=2 SV=2
Q64264	5.7	3	5	4.40415e-05	0.14025	5-hydroxytryptamine receptor 1A OS=Mus musculus GN=Htr1a PE=2 SV=2
Q64310	14.5	7	10	0.000137855	0.396368	Surfeit locus protein 4 OS=Mus musculus GN=Surf4 PE=1 SV=1
Q64314	14.4	7	15	0.000145614	0.393157	Hematopoietic progenitor cell antigen CD34 OS=Mus musculus GN=Cd34 PE=1 SV=1
Q64322	5.7	2	2	2.23391e-05	0.14025	Neural proliferation differentiation and control protein 1 OS=Mus musculus GN=Npdc1 PE=2 SV=2
Q64324	11	10	21	0.000131322	0.288249	Syntaxin-binding protein 2 OS=Mus musculus GN=Stxbp2 PE=1 SV=1
Q64331	33.9	48	78	0.000228654	1.18273	Unconventional myosin-VI OS=Mus musculus GN=Myo6 PE=1 SV=1
Q64332	46.2	64	235	0.00148712	1.89734	Synapsin-2 OS=Mus musculus GN=Syn2 PE=1 SV=2
Q64338	10.1	7	11	5.7778e-05	0.261828	Calcium/calmodulin-dependent 3',5'-cyclic nucleotide phosphodiesterase 1C OS=Mus musculus GN=Pde1c PE=1 SV=2
Q64343	4.7	3	3	1.6704e-05	0.114295	ATP-binding cassette sub-family G member 1 OS=Mus musculus GN=Abcg1 PE=1 SV=1
Q64362	15.8	4	5	6.34982e-05	0.438799	AKT-interacting protein OS=Mus musculus GN=Aktip PE=1 SV=1
Q64378	12.1	6	9	7.31901e-05	0.321296	Peptidyl-prolyl cis-trans isomerase FKBP5 OS=Mus musculus GN=Fkbp5 PE=1 SV=1
Q64433	74.5	9	19	0.000690761	4.55904	10 kDa heat shock protein, mitochondrial OS=Mus musculus GN=Hspe1 PE=1 SV=2
Q64436	17.5	37	203	0.000728736	0.496236	Potassium-transporting ATPase alpha chain 1 OS=Mus musculus GN=Atp4a PE=1 SV=3
Q64442	12.6	4	4	4.15496e-05	0.336596	Sorbitol dehydrogenase OS=Mus musculus GN=Sord PE=1 SV=3
Q64444	18	7	10	0.000121584	0.513561	Carbonic anhydrase 4 OS=Mus musculus GN=Ca4 PE=1 SV=1
Q64455	9.5	14	22	6.58987e-05	0.244515	Receptor-type tyrosine-protein phosphatase eta OS=Mus musculus GN=Ptprj PE=1 SV=2
Q64467	8	7	46	0.000387686	0.202264	Glyceraldehyde-3-phosphate dehydrogenase, testis-specific OS=Mus musculus GN=Gapdhs PE=1 SV=1
Q64478	47.6	12	23	0.000676911	1.99226	Histone H2B type 1-H OS=Mus musculus GN=Hist1h2bh PE=1 SV=3
Q64487	23.8	48	77	0.00014934	0.729816	Receptor-type tyrosine-protein phosphatase delta OS=Mus musculus GN=Ptprd PE=1 SV=3
Q64511	13.6	23	30	6.9013e-05	0.367729	DNA topoisomerase 2-beta OS=Mus musculus GN=Top2b PE=1 SV=2
Q64514	30.5	42	86	0.000252705	1.01837	Tripeptidyl-peptidase 2 OS=Mus musculus GN=Tpp2 PE=1 SV=3
Q64516	25.6	19	33	0.000218916	0.803018	Glycerol kinase OS=Mus musculus GN=Gk PE=1 SV=2
Q64518	11.9	21	52	0.000185772	0.315225	Sarcoplasmic/endoplasmic reticulum calcium ATPase 3 OS=Mus musculus GN=Atp2a3 PE=1 SV=3
Q64519	7.7	5	8	6.71185e-05	0.193988	Syndecan-3 OS=Mus musculus GN=Sdc3 PE=1 SV=2
Q64520	20.2	5	6	0.000112373	0.592209	Guanylate kinase OS=Mus musculus GN=Guk1 PE=1 SV=2
Q64521	57.9	71	176	0.000897745	2.79315	Glycerol-3-phosphate dehydrogenase, mitochondrial OS=Mus musculus GN=Gpd2 PE=1 SV=2
Q64523	22.5	6	9	0.000258718	0.678804	Histone H2A type 2-C OS=Mus musculus GN=Hist2h2ac PE=1 SV=3
Q64524	34.9	8	16	0.000470895	1.23357	Histone H2B type 2-E OS=Mus musculus GN=Hist2h2be PE=1 SV=3
Q64525	47.6	12	23	0.000676911	1.99226	Histone H2B type 2-B OS=Mus musculus GN=Hist2h2bb PE=1 SV=3
Q64674	9.9	3	5	6.13956e-05	0.25603	Spermidine synthase OS=Mus musculus GN=Srm PE=1 SV=1
Q64689	17.6	6	7	6.83107e-05	0.499685	Sia-alpha-2,3-Gal-beta-1,4-GlcNAc-R:alpha 2,8-sialyltransferase OS=Mus musculus GN=St8sia3 PE=2 SV=2
Q64727	15.3	20	35	0.000121755	0.422329	Vinculin OS=Mus musculus GN=Vcl PE=1 SV=4
Q64735	9.3	4	5	3.83882e-05	0.238797	Complement component receptor 1-like protein OS=Mus musculus GN=Cr1l PE=1 SV=1
Q64737	6.9	6	7	2.57011e-05	0.172195	Trifunctional purine biosynthetic protein adenosine-3 OS=Mus musculus GN=Gart PE=1 SV=3
Q64G17	30.9	5	9	0.000271339	1.03704	Putative acidic leucine-rich nuclear phosphoprotein 32 family member C OS=Mus musculus GN=Anp32c PE=2 SV=3
Q66GT5	9.8	2	3	5.76419e-05	0.253141	Phosphatidylglycerophosphatase and protein-tyrosine phosphatase 1 OS=Mus musculus GN=Ptpmt1 PE=1 SV=1
Q66JS6	27.4	10	12	0.0001692	0.879317	Eukaryotic translation initiation factor 3 subunit J-B OS=Mus musculus GN=Eif3j2 PE=1 SV=1
Q66JT1	8.6	6	7	3.26517e-05	0.21899	Volume-regulated anion channel subunit LRRC8E OS=Mus musculus GN=Lrrc8e PE=2 SV=2
Q66L42	7.1	8	8	3.156e-05	0.177606	Mitogen-activated protein kinase kinase kinase 10 OS=Mus musculus GN=Map3k10 PE=1 SV=2
Q66L44	16.9	12	16	8.41599e-05	0.475707	Protein Dos OS=Mus musculus GN=Dos PE=1 SV=3
Q67BT3	7.2	4	7	4.53813e-05	0.180321	Solute carrier family 13 member 5 OS=Mus musculus GN=Slc13a5 PE=2 SV=1
Q684R7	5.6	11	11	1.86176e-05	0.137627	FRAS1-related extracellular matrix protein 1 OS=Mus musculus GN=Frem1 PE=1 SV=1
Q68ED2	14.8	16	30	0.000121584	0.406048	Metabotropic glutamate receptor 7 OS=Mus musculus GN=Grm7 PE=1 SV=1
Q68ED7	10	7	10	5.88619e-05	0.258925	CREB-regulated transcription coactivator 1 OS=Mus musculus GN=Crtc1 PE=1 SV=1
Q68EF4	11.8	11	15	6.09917e-05	0.3122	Metabotropic glutamate receptor 4 OS=Mus musculus GN=Grm4 PE=1 SV=2
Q68EF6	27	17	25	0.000154512	0.862087	Brain-enriched guanylate kinase-associated protein OS=Mus musculus GN=Begain PE=1 SV=2
Q68FD5	57.2	192	570	0.00126193	2.7325	Clathrin heavy chain 1 OS=Mus musculus GN=Cltc PE=1 SV=3
Q68FD9	9.1	15	20	3.82299e-05	0.233105	UPF0606 protein KIAA1549 OS=Mus musculus GN=Kiaa1549 PE=1 SV=3
Q68FF0	5.8	4	5	2.58238e-05	0.142878	Uncharacterized protein KIAA1841 OS=Mus musculus GN=Kiaa1841 PE=1 SV=2
Q68FF6	21.9	18	29	0.000139663	0.65577	ARF GTPase-activating protein GIT1 OS=Mus musculus GN=Git1 PE=1 SV=1
Q68FH0	31.4	44	66	0.00020567	1.06063	Plakophilin-4 OS=Mus musculus GN=Pkp4 PE=1 SV=1
Q68FL4	29.7	22	38	0.000229878	0.981527	Putative adenosylhomocysteinase 3 OS=Mus musculus GN=Ahcyl2 PE=1 SV=1
Q68FL6	16.9	18	34	0.000139781	0.475707	Methionine--tRNA ligase, cytoplasmic OS=Mus musculus GN=Mars PE=1 SV=1
Q68FM6	18	19	36	0.00016221	0.513561	Protein phosphatase 1 regulatory subunit 29 OS=Mus musculus GN=Elfn2 PE=1 SV=1
Q69Z26	12.7	18	28	0.000101201	0.339677	Contactin-4 OS=Mus musculus GN=Cntn4 PE=1 SV=2
Q69Z98	25.2	20	30	0.000151359	0.786488	Serine/threonine-protein kinase BRSK2 OS=Mus musculus GN=Brsk2 PE=1 SV=2
Q69ZF3	14.4	11	14	5.65536e-05	0.393157	Non-lysosomal glucosylceramidase OS=Mus musculus GN=Gba2 PE=1 SV=2
Q69ZF7	7.8	6	7	3.36681e-05	0.196741	Metal transporter CNNM4 OS=Mus musculus GN=Cnnm4 PE=1 SV=2
Q69ZH9	12.2	15	21	5.25113e-05	0.324342	Rho GTPase-activating protein 23 OS=Mus musculus GN=Arhgap23 PE=1 SV=2
Q69ZK0	21.3	29	40	8.98981e-05	0.633052	Phosphatidylinositol 3,4,5-trisphosphate-dependent Rac exchanger 1 protein OS=Mus musculus GN=Prex1 PE=1 SV=2
Q69ZK9	15.7	15	32	0.000141944	0.435489	Neuroligin-2 OS=Mus musculus GN=Nlgn2 PE=1 SV=2
Q69ZP3	8.6	5	7	6.74236e-05	0.21899	Probable hydrolase PNKD OS=Mus musculus GN=Pnkd PE=1 SV=2
Q69ZR2	8.4	20	24	3.39951e-05	0.213389	E3 ubiquitin-protein ligase HECTD1 OS=Mus musculus GN=Hectd1 PE=1 SV=2
Q69ZS6	13.6	11	21	0.000107117	0.367729	Synaptic vesicle glycoprotein 2C OS=Mus musculus GN=Sv2c PE=1 SV=2
Q69ZS8	14.5	10	12	5.7124e-05	0.396368	Kazrin OS=Mus musculus GN=Kazn PE=1 SV=2
Q69ZU6	9.2	16	18	4.05771e-05	0.235947	Thrombospondin type-1 domain-containing protein 7A OS=Mus musculus GN=Thsd7a PE=1 SV=2
Q69ZW3	10.3	11	18	5.42237e-05	0.267652	EH domain-binding protein 1 OS=Mus musculus GN=Ehbp1 PE=1 SV=3
Q69ZX8	9.8	6	8	4.34991e-05	0.253141	Actin-binding LIM protein 3 OS=Mus musculus GN=Ablim3 PE=1 SV=2
Q69ZZ6	7.9	6	8	4.57109e-05	0.199499	Transmembrane and coiled-coil domains protein 1 OS=Mus musculus GN=Tmcc1 PE=1 SV=2
Q6A009	3.1	5	5	1.04932e-05	0.0739894	E3 ubiquitin-protein ligase listerin OS=Mus musculus GN=Ltn1 PE=1 SV=3
Q6A044	5	2	2	1.44012e-05	0.122018	Protein FAM189A1 OS=Mus musculus GN=Fam189a1 PE=2 SV=3
Q6A058	5.2	4	8	3.78398e-05	0.127197	Armadillo repeat-containing X-linked protein 2 OS=Mus musculus GN=Armcx2 PE=2 SV=2
Q6A065	19.3	35	45	0.000105084	0.559552	Centrosomal protein of 170 kDa OS=Mus musculus GN=Cep170 PE=1 SV=2
Q6A0A2	11.3	12	18	9.00801e-05	0.297179	La-related protein 4B OS=Mus musculus GN=Larp4b PE=1 SV=2
Q6A0A9	27	41	73	0.00024344	0.862087	Constitutive coactivator of PPAR-gamma-like protein 1 OS=Mus musculus GN=FAM120A PE=1 SV=2
Q6A4J8	23.4	25	32	0.000107584	0.713957	Ubiquitin carboxyl-terminal hydrolase 7 OS=Mus musculus GN=Usp7 PE=1 SV=1
Q6AXF6	5.6	6	11	4.93244e-05	0.137627	SID1 transmembrane family member 1 OS=Mus musculus GN=Sidt1 PE=1 SV=1
Q6DFV3	19	43	67	0.000127807	0.548817	Rho GTPase-activating protein 21 OS=Mus musculus GN=Arhgap21 PE=1 SV=1
Q6DFY8	10.1	10	14	6.63042e-05	0.261828	BMP/retinoic acid-inducible neural-specific protein 2 OS=Mus musculus GN=Brinp2 PE=1 SV=1
Q6DIC0	3.2	6	7	1.64604e-05	0.0764652	Probable global transcription activator SNF2L2 OS=Mus musculus GN=Smarca2 PE=1 SV=1
Q6DVA0	13.7	5	5	3.62847e-05	0.370882	LEM domain-containing protein 2 OS=Mus musculus GN=Lemd2 PE=1 SV=1
Q6EDY6	15.9	18	22	5.93759e-05	0.442115	Leucine-rich repeat-containing protein 16A OS=Mus musculus GN=Lrrc16a PE=1 SV=2
Q6GQS1	24.6	12	25	0.000198517	0.761976	Calcium-binding mitochondrial carrier protein SCaMC-3 OS=Mus musculus GN=Slc25a23 PE=1 SV=1
Q6GQT9	25.7	33	53	0.000161894	0.807174	Nodal modulator 1 OS=Mus musculus GN=Nomo1 PE=1 SV=1
Q6GQV1	5.4	2	2	1.38628e-05	0.1324	Protein FAM196B OS=Mus musculus GN=Fam196b PE=2 SV=1
Q6GSS7	22.3	6	9	0.000256728	0.671091	Histone H2A type 2-A OS=Mus musculus GN=Hist2h2aa1 PE=1 SV=3
Q6GV12	6.3	2	4	4.46783e-05	0.156112	3-ketodihydrosphingosine reductase OS=Mus musculus GN=Kdsr PE=1 SV=1
Q6GYP7	14.2	32	52	9.47575e-05	0.386756	Ral GTPase-activating protein subunit alpha-1 OS=Mus musculus GN=Ralgapa1 PE=1 SV=1
Q6I6G8	18.1	30	41	9.63499e-05	0.51705	E3 ubiquitin-protein ligase HECW2 OS=Mus musculus GN=Hecw2 PE=1 SV=1
Q6IE26	6.4	4	4	4.13181e-05	0.158777	Epoxide hydrolase 4 OS=Mus musculus GN=Ephx4 PE=2 SV=2
Q6IEE6	8.4	7	8	3.02102e-05	0.213389	Transmembrane protein 132E OS=Mus musculus GN=Tmem132e PE=1 SV=1
Q6IR34	15.6	14	19	0.000104692	0.432188	G-protein-signaling modulator 1 OS=Mus musculus GN=Gpsm1 PE=1 SV=3
Q6IRU2	34.3	11	15	0.000224292	1.20293	Tropomyosin alpha-4 chain OS=Mus musculus GN=Tpm4 PE=1 SV=3
Q6IRU5	27.9	9	17	0.000275288	0.901078	Clathrin light chain B OS=Mus musculus GN=Cltb PE=1 SV=1
Q6KAR6	16.4	16	27	0.000132615	0.458814	Exocyst complex component 3 OS=Mus musculus GN=Exoc3 PE=1 SV=2
Q6KAU4	2.8	2	2	2.33962e-05	0.0665962	Multivesicular body subunit 12B OS=Mus musculus GN=Mvb12b PE=1 SV=2
Q6NS52	13.3	16	39	0.000180329	0.358313	Diacylglycerol kinase beta OS=Mus musculus GN=Dgkb PE=1 SV=2
Q6NS60	25.4	26	38	0.000161415	0.794734	F-box only protein 41 OS=Mus musculus GN=Fbxo41 PE=1 SV=3
Q6NS65	4.7	2	2	2.18779e-05	0.114295	Uracil nucleotide/cysteinyl leukotriene receptor OS=Mus musculus GN=Gpr17 PE=2 SV=1
Q6NS82	6.5	5	9	6.16907e-05	0.161449	Protein FAM134A OS=Mus musculus GN=Fam134a PE=1 SV=2
Q6NSW3	6.7	11	16	3.51706e-05	0.16681	A-kinase anchor protein SPHKAP OS=Mus musculus GN=Sphkap PE=1 SV=2
Q6NTA4	7.5	5	7	6.94066e-05	0.188502	Ras-related GTP-binding protein B OS=Mus musculus GN=Rragb PE=2 SV=1
Q6NVE8	9.7	8	10	4.05278e-05	0.250259	WD repeat-containing protein 44 OS=Mus musculus GN=Wdr44 PE=1 SV=1
Q6NVF0	12.7	12	15	6.1805e-05	0.339677	Inositol polyphosphate 5-phosphatase OCRL-1 OS=Mus musculus GN=Ocrl PE=1 SV=1
Q6NVG1	15.8	10	18	0.000127384	0.438799	Lysophospholipid acyltransferase LPCAT4 OS=Mus musculus GN=Lpcat4 PE=1 SV=1
Q6NXK7	39.1	48	116	0.000539727	1.46037	Inactive dipeptidyl peptidase 10 OS=Mus musculus GN=Dpp10 PE=1 SV=1
Q6NXK8	13.5	6	7	4.935e-05	0.364583	Acid-sensing ion channel 1 OS=Mus musculus GN=Asic1 PE=1 SV=1
Q6NZB0	22.5	5	5	7.32865e-05	0.678804	DnaJ homolog subfamily C member 8 OS=Mus musculus GN=Dnajc8 PE=1 SV=2
Q6NZC7	7.7	7	9	3.34416e-05	0.193988	SEC23-interacting protein OS=Mus musculus GN=Sec23ip PE=1 SV=2
Q6NZJ6	27.8	61	112	0.000259581	0.896706	Eukaryotic translation initiation factor 4 gamma 1 OS=Mus musculus GN=Eif4g1 PE=1 SV=1
Q6NZL0	42.4	52	88	0.000345323	1.65461	Protein SOGA3 OS=Mus musculus GN=Soga3 PE=1 SV=2
Q6NZN0	2.9	3	3	1.0993e-05	0.0690548	RNA-binding protein 26 OS=Mus musculus GN=Rbm26 PE=1 SV=2
Q6P1B1	17.3	12	16	9.52372e-05	0.489361	Xaa-Pro aminopeptidase 1 OS=Mus musculus GN=Xpnpep1 PE=1 SV=1
Q6P1B3	16.2	5	6	8.00352e-05	0.452112	PILR alpha-associated neural protein OS=Mus musculus GN=Pianp PE=1 SV=1
Q6P1D5	8.2	11	16	6.16124e-05	0.207814	Seizure 6-like protein OS=Mus musculus GN=Sez6l PE=1 SV=1
Q6P1F6	28.9	16	27	0.000223991	0.94536	Serine/threonine-protein phosphatase 2A 55 kDa regulatory subunit B alpha isoform OS=Mus musculus GN=Ppp2r2a PE=1 SV=1
Q6P1H6	10.2	9	11	4.23146e-05	0.264736	Ankyrin repeat and LEM domain-containing protein 2 OS=Mus musculus GN=Ankle2 PE=1 SV=2
Q6P1I6	10.8	7	8	3.85278e-05	0.282331	PH and SEC7 domain-containing protein 2 OS=Mus musculus GN=Psd2 PE=1 SV=1
Q6P1J0	5.3	2	5	4.1021e-05	0.129796	Glycoprotein endo-alpha-1,2-mannosidase-like protein OS=Mus musculus GN=Maneal PE=2 SV=1
Q6P2L7	11.5	5	6	5.11489e-05	0.303167	Protein CASC4 OS=Mus musculus GN=Casc4 PE=1 SV=1
Q6P4S6	9.2	12	18	5.09148e-05	0.235947	Serine/threonine-protein kinase SIK3 OS=Mus musculus GN=Sik3 PE=1 SV=3
Q6P4T0	2.7	6	7	1.35622e-05	0.0641431	Autophagy-related protein 2 homolog A OS=Mus musculus GN=Atg2a PE=1 SV=2
Q6P542	22	21	31	0.000137344	0.659587	ATP-binding cassette sub-family F member 1 OS=Mus musculus GN=Abcf1 PE=1 SV=1
Q6P5D3	7.6	8	9	2.40452e-05	0.191242	Putative ATP-dependent RNA helicase DHX57 OS=Mus musculus GN=Dhx57 PE=1 SV=2
Q6P5E4	18.6	38	55	0.0001315	0.534617	UDP-glucose:glycoprotein glucosyltransferase 1 OS=Mus musculus GN=Uggt1 PE=1 SV=4
Q6P5E8	17.5	14	17	6.74958e-05	0.496236	Diacylglycerol kinase theta OS=Mus musculus GN=Dgkq PE=1 SV=1
Q6P5F6	13.1	11	17	7.56795e-05	0.352073	Zinc transporter ZIP10 OS=Mus musculus GN=Slc39a10 PE=1 SV=1
Q6P5F7	11.1	6	15	0.000106154	0.291219	Protein tweety homolog 3 OS=Mus musculus GN=Ttyh3 PE=1 SV=1
Q6P5F9	24.4	22	32	0.000110799	0.75388	Exportin-1 OS=Mus musculus GN=Xpo1 PE=1 SV=1
Q6P5H6	11.4	5	5	3.58636e-05	0.30017	FERM domain-containing protein 5 OS=Mus musculus GN=Frmd5 PE=1 SV=1
Q6P5U7	13.5	24	34	7.23778e-05	0.364583	NACHT and WD repeat domain-containing protein 2 OS=Mus musculus GN=Nwd2 PE=1 SV=2
Q6P6M7	10.7	7	16	0.000117724	0.279381	O-phosphoseryl-tRNA(Sec) selenium transferase OS=Mus musculus GN=Sepsecs PE=1 SV=2
Q6P8J7	18.4	13	42	0.000371715	0.527566	Creatine kinase S-type, mitochondrial OS=Mus musculus GN=Ckmt2 PE=1 SV=1
Q6P8X1	25.1	11	17	0.000155274	0.782379	Sorting nexin-6 OS=Mus musculus GN=Snx6 PE=1 SV=2
Q6P9K8	33.9	50	92	0.000238409	1.18273	Caskin-1 OS=Mus musculus GN=Caskin1 PE=1 SV=2
Q6P9K9	28.1	51	90	0.000212442	0.909853	Neurexin-3 OS=Mus musculus GN=Nrxn3 PE=1 SV=2
Q6P9N1	4.4	3	4	2.84706e-05	0.106624	Hyccin OS=Mus musculus GN=Fam126a PE=1 SV=2
Q6P9Q6	15.7	17	22	6.70909e-05	0.435489	FK506-binding protein 15 OS=Mus musculus GN=Fkbp15 PE=1 SV=2
Q6P9R2	15.2	8	14	9.85126e-05	0.419058	Serine/threonine-protein kinase OSR1 OS=Mus musculus GN=Oxsr1 PE=1 SV=1
Q6P9S0	4.5	4	4	2.07457e-05	0.109175	MTSS1-like protein OS=Mus musculus GN=Mtss1l PE=1 SV=1
Q6PA06	30.4	19	38	0.000241707	1.01372	Atlastin-2 OS=Mus musculus GN=Atl2 PE=1 SV=1
Q6PAJ1	20.5	30	50	0.000145996	0.603245	Breakpoint cluster region protein OS=Mus musculus GN=Bcr PE=1 SV=3
Q6PAK3	26.1	11	14	0.000131767	0.823896	Protein arginine N-methyltransferase 8 OS=Mus musculus GN=Prmt8 PE=1 SV=2
Q6PAM1	11	6	6	4.01621e-05	0.288249	Alpha-taxilin OS=Mus musculus GN=Txlna PE=1 SV=1
Q6PAR5	13.4	18	24	6.10419e-05	0.361445	GTPase-activating protein and VPS9 domain-containing protein 1 OS=Mus musculus GN=Gapvd1 PE=1 SV=2
Q6PAV2	7.5	7	9	3.15749e-05	0.188502	Probable E3 ubiquitin-protein ligase HERC4 OS=Mus musculus GN=Herc4 PE=1 SV=2
Q6PB44	11.1	18	23	5.04083e-05	0.291219	Tyrosine-protein phosphatase non-receptor type 23 OS=Mus musculus GN=Ptpn23 PE=1 SV=2
Q6PB66	36.3	64	126	0.000335665	1.30675	Leucine-rich PPR motif-containing protein, mitochondrial OS=Mus musculus GN=Lrpprc PE=1 SV=2
Q6PB70	13.6	16	23	8.04631e-05	0.367729	Anoctamin-8 OS=Mus musculus GN=Ano8 PE=1 SV=3
Q6PB90	10.2	6	6	2.7952e-05	0.264736	Protocadherin beta-14 OS=Mus musculus GN=Pcdhb14 PE=1 SV=2
Q6PB93	17.9	11	13	8.45752e-05	0.51008	Polypeptide N-acetylgalactosaminyltransferase 2 OS=Mus musculus GN=Galnt2 PE=1 SV=1
Q6PCN3	14.1	15	19	5.38667e-05	0.383566	Tau-tubulin kinase 1 OS=Mus musculus GN=Ttbk1 PE=1 SV=3
Q6PCP5	45.7	17	26	0.000331326	1.86418	Mitochondrial fission factor OS=Mus musculus GN=Mff PE=1 SV=1
Q6PD03	24.5	15	22	0.000167865	0.757924	Serine/threonine-protein phosphatase 2A 56 kDa regulatory subunit alpha isoform OS=Mus musculus GN=Ppp2r5a PE=1 SV=1
Q6PD10	13.4	5	5	4.2821e-05	0.361445	Inositol hexakisphosphate kinase 1 OS=Mus musculus GN=Ip6k1 PE=2 SV=1
Q6PD26	15	6	10	6.68162e-05	0.412538	GPI transamidase component PIG-S OS=Mus musculus GN=Pigs PE=1 SV=3
Q6PDC0	5.9	3	5	4.54448e-05	0.145513	RUN domain-containing protein 3B OS=Mus musculus GN=Rundc3b PE=1 SV=1
Q6PDC8	4.9	3	5	3.63559e-05	0.119438	Major facilitator superfamily domain-containing protein 4 OS=Mus musculus GN=Mfsd4 PE=2 SV=2
Q6PDG5	11.6	16	16	4.89141e-05	0.306171	SWI/SNF complex subunit SMARCC2 OS=Mus musculus GN=Smarcc2 PE=1 SV=2
Q6PDG8	16.5	8	10	6.6696e-05	0.462177	Vacuolar fusion protein MON1 homolog A OS=Mus musculus GN=Mon1a PE=1 SV=3
Q6PDH0	8.7	10	13	3.51626e-05	0.2218	Pleckstrin homology-like domain family B member 1 OS=Mus musculus GN=Phldb1 PE=1 SV=1
[truncated: 2,280 more rows]

## Sheet: GPCRs
locus	seq coverage	seq count	spec count	NSAF	EMPAI	description
Q9QYS2	33.8	47	103	0.000434533	1.17771	Metabotropic glutamate receptor 3 OS=Mus musculus GN=Grm3 PE=1 SV=1
Q3UVX5	26.6	43	90	0.000277429	0.845015	Metabotropic glutamate receptor 5 OS=Mus musculus GN=Grm5 PE=1 SV=2
Q8C419	32.6	41	80	0.00024722	1.11836	Probable G-protein coupled receptor 158 OS=Mus musculus GN=Gpr158 PE=1 SV=2
Q80T41	22.7	29	65	0.000256425	0.686553	Gamma-aminobutyric acid type B receptor subunit 2 OS=Mus musculus GN=Gabbr2 PE=1 SV=2
Q14BI2	29	36	61	0.000259411	0.949845	Metabotropic glutamate receptor 2 OS=Mus musculus GN=Grm2 PE=1 SV=2
Q9WV18	19.9	25	51	0.000197003	0.581248	Gamma-aminobutyric acid type B receptor subunit 1 OS=Mus musculus GN=Gabbr1 PE=1 SV=1
Q80TR1	15.6	25	43	0.00010877	0.432188	Latrophilin-1 OS=Mus musculus GN=Lphn1 PE=1 SV=2
Q3UHD1	14.3	27	43	0.000100794	0.389953	Brain-specific angiogenesis inhibitor 1 OS=Mus musculus GN=Bai1 PE=1 SV=1
Q80TS3	19	30	40	9.65074e-05	0.548817	Latrophilin-3 OS=Mus musculus GN=Lphn3 PE=1 SV=3
Q68ED2	14.8	16	30	0.000121584	0.406048	Metabotropic glutamate receptor 7 OS=Mus musculus GN=Grm7 PE=1 SV=1
Q9R0M0	8.6	24	28	3.5559e-05	0.21899	Cadherin EGF LAG seven-pass G-type receptor 2 OS=Mus musculus GN=Celsr2 PE=1 SV=2
P70205	15.7	14	27	0.000201863	0.435489	Pituitary adenylate cyclase-activating polypeptide type I receptor OS=Mus musculus GN=Adcyap1r1 PE=1 SV=1
P97772	14.5	16	26	8.04134e-05	0.396368	Metabotropic glutamate receptor 1 OS=Mus musculus GN=Grm1 PE=1 SV=2
Q80ZF8	11.9	17	26	6.3348e-05	0.315225	Adhesion G protein-coupled receptor B3 OS=Mus musculus GN=Adgrb3 PE=1 SV=2
P47746	12.7	11	24	0.000188159	0.339677	Cannabinoid receptor 1 OS=Mus musculus GN=Cnr1 PE=1 SV=1
Q9CPV9	26.2	12	22	0.000235108	0.8281	P2Y purinoceptor 12 OS=Mus musculus GN=P2ry12 PE=1 SV=1
Q8CGM1	8.4	12	20	4.75118e-05	0.213389	Adhesion G protein-coupled receptor B2 OS=Mus musculus GN=Adgrb2 PE=1 SV=2
P47743	13.2	14	18	7.35125e-05	0.355189	Metabotropic glutamate receptor 8 OS=Mus musculus GN=Grm8 PE=1 SV=2
O08530	11.8	8	18	0.000174737	0.3122	Sphingosine 1-phosphate receptor 1 OS=Mus musculus GN=S1pr1 PE=1 SV=3
P12657	12.2	8	15	0.000120923	0.324342	Muscarinic acetylcholine receptor M1 OS=Mus musculus GN=Chrm1 PE=1 SV=2
Q68EF4	11.8	11	15	6.09917e-05	0.3122	Metabotropic glutamate receptor 4 OS=Mus musculus GN=Grm4 PE=1 SV=2
Q3UN16	16.5	9	14	8.82928e-05	0.462177	Probable G-protein coupled receptor 162 OS=Mus musculus GN=Gpr162 PE=1 SV=2
Q8JZZ7	8.1	11	14	3.49134e-05	0.205036	Adhesion G protein-coupled receptor L2 OS=Mus musculus GN=Adgrl2 PE=1 SV=3
B7ZCC9	3.3	8	10	1.20674e-05	0.0789467	Adhesion G-protein coupled receptor G4 OS=Mus musculus GN=Adgrg4 PE=3 SV=1
Q923Z0	9.5	4	9	8.14016e-05	0.244515	G-protein coupled receptor family C group 5 member B OS=Mus musculus GN=Gprc5b PE=1 SV=1
Q01338	8.4	4	9	7.41659e-05	0.213389	Alpha-2A adrenergic receptor OS=Mus musculus GN=Adra2a PE=1 SV=1
P32211	14.8	6	8	6.1934e-05	0.406048	Muscarinic acetylcholine receptor M4 OS=Mus musculus GN=Chrm4 PE=2 SV=1
Q9ERZ3	10	6	8	5.03674e-05	0.258925	Muscarinic acetylcholine receptor M3 OS=Mus musculus GN=Chrm3 PE=1 SV=1
Q920H4	8.1	5	8	5.57639e-05	0.205036	Muscarinic acetylcholine receptor M5 OS=Mus musculus GN=Chrm5 PE=2 SV=2
P30875	7.9	3	8	8.03967e-05	0.199499	Somatostatin receptor type 2 OS=Mus musculus GN=Sstr2 PE=2 SV=1
Q99JG2	10.2	5	7	5.39669e-05	0.264736	Prosaposin receptor GPR37L1 OS=Mus musculus GN=Gpr37l1 PE=1 SV=2
Q60613	8	4	7	6.33124e-05	0.202264	Adenosine receptor A2a OS=Mus musculus GN=Adora2a PE=2 SV=3
Q3UVY1	5.7	5	7	3.54619e-05	0.14025	Probable G-protein coupled receptor 149 OS=Mus musculus GN=Gpr149 PE=1 SV=1
P35363	10	4	5	3.93662e-05	0.258925	5-hydroxytryptamine receptor 2A OS=Mus musculus GN=Htr2a PE=1 SV=1
Q9R1K6	6.9	4	5	4.9444e-05	0.172195	Probable G-protein coupled receptor 34 OS=Mus musculus GN=Gpr34 PE=2 SV=1
Q61090	6.8	4	5	3.24152e-05	0.169499	Frizzled-7 OS=Mus musculus GN=Fzd7 PE=1 SV=2
Q64264	5.7	3	5	4.40415e-05	0.14025	5-hydroxytryptamine receptor 1A OS=Mus musculus GN=Htr1a PE=2 SV=2
P58406	10.3	3	4	3.3333e-05	0.267652	Histamine H3 receptor OS=Mus musculus GN=Hrh3 PE=1 SV=1
Q8C010	10	3	4	3.30361e-05	0.258925	Probable G-protein coupled receptor 61 OS=Mus musculus GN=Gpr61 PE=2 SV=2
P35347	7	3	4	3.57426e-05	0.174898	Corticotropin-releasing factor receptor 1 OS=Mus musculus GN=Crhr1 PE=1 SV=1
P56481	6.8	3	4	3.27443e-05	0.169499	Gastrin/cholecystokinin type B receptor OS=Mus musculus GN=Cckbr PE=2 SV=1
Q8K209	6.6	3	4	2.15913e-05	0.164126	G-protein coupled receptor 56 OS=Mus musculus GN=Gpr56 PE=1 SV=1
Q9QY42	5.3	3	4	2.4722e-05	0.129796	Prosaposin receptor GPR37 OS=Mus musculus GN=Gpr37 PE=2 SV=1
P97717	7.8	2	3	2.16438e-05	0.196741	Alpha-1B adrenergic receptor OS=Mus musculus GN=Adra1b PE=1 SV=2
Q9Z0U9	7.1	2	3	2.94309e-05	0.177606	Sphingosine 1-phosphate receptor 3 OS=Mus musculus GN=S1pr3 PE=2 SV=1
Q8BZL4	6.7	2	3	2.57521e-05	0.16681	Probable G-protein coupled receptor 22 OS=Mus musculus GN=Gpr22 PE=2 SV=1
Q8C4G9	5	2	3	1.92472e-05	0.122018	Adhesion G protein-coupled receptor A1 OS=Mus musculus GN=Adgra1 PE=2 SV=1
Q60748	12.9	2	2	1.80452e-05	0.34586	Corticotropin-releasing factor receptor 2 OS=Mus musculus GN=Crhr2 PE=1 SV=2
Q6NS65	4.7	2	2	2.18779e-05	0.114295	Uracil nucleotide/cysteinyl leukotriene receptor OS=Mus musculus GN=Gpr17 PE=2 SV=1
